# Supplementary material for: (Acetato-κO)(2,2′-bipyridine-κ2 N,N′)trimethyl­platinum(IV) monohydrate
Source: Acta Crystallogr Sect E Struct Rep Online. 2010 Feb 13;66(Pt 3):m286. doi: 10.1107/S160053681000499X (PMC2983493; doi:10.1107/S160053681000499X)
Supplement: Supplementary file 1 [file e-66-0m286-sup1.cif]

##############################################################################
###                                                                        ###
###        Electronic paper (Acta Crystallographica Section E)             ###
###                                                                        ###
##############################################################################
#                                                                            #
# This CIF contains the data in a paper accepted for publication in Acta     #
# Crystallographica Section E. It conforms to the requirements of Notes      #
# for Authors for Section E, and has been peer reviewed under the auspices   #
# of the IUCr Commission on Journals.                                        #
#                                                                            #
# Full details of the Crystallographic Information File format               #
# are given in the paper "The Crystallographic Information File (CIF):       #
# a New Standard Archive File for Crystallography" by S. R. Hall, F. H.      #
# Allen and I. D. Brown [Acta Cryst. (1991), A47, 655-685].                  #
#                                                                            #
# The current version of the core CIF dictionary is obtainable from          #
# ftp://ftp.iucr.org/pub/cif_core.dic. The current version number is 2.4.    #
#                                                                            #
# Software is freely available for graphical display of the structure(s) in  #
# this CIF.  For information consult the CIF home page http://www.iucr.org/  #
# cif/home.html                                                              #
#                                                                            #
# This file may be used for bona fide research purposes within the           #
# scientific community so long as proper attribution is given to the journal # 
# article from which it was obtained.                                        #
#                                                                            #
##############################################################################
                                             
data_I
_audit_creation_method     SHELXL-97
_chemical_name_systematic
;
(Acetato-\k<i>O</i>)(2,2'-bipyridine-\
\k^2^<i>N</i>,<i>N</i>')trimethylplatinum(IV) monohydrate
;
_chemical_name_common     ?
_chemical_formula_moiety     'C15 H20 N2 O2 Pt , H2 O'
_chemical_formula_sum     'C15 H22 N2 O3 Pt'
_chemical_formula_iupac     '[Pt (C H3)3 (C2 H3 O2) (C10 H8 N2)] , H2 O'
_chemical_formula_weight     473.44
_chemical_melting_point     ?
_symmetry_cell_setting     monoclinic
_symmetry_space_group_name_H-M     'P 21/c'
_symmetry_space_group_name_Hall     '-P 2ybc'
loop_
    _symmetry_equiv_pos_as_xyz
    'x, y, z'
    '-x, y+1/2, -z+1/2'
    '-x, -y, -z'
    'x, -y-1/2, z-1/2'
_cell_length_a     10.972(3)
_cell_length_b     13.455(3)
_cell_length_c     13.768(3)
_cell_angle_alpha     90
_cell_angle_beta     125.05(3)
_cell_angle_gamma     90
_cell_volume     1663.9(8)
_cell_formula_units_Z     4
_cell_measurement_reflns_used     26
_cell_measurement_theta_min     15.1
_cell_measurement_theta_max     25.2
_cell_measurement_temperature     293(2)
_cell_special_details     ?
_exptl_crystal_description     block
_exptl_crystal_colour     orange
_exptl_crystal_size_max     0.48
_exptl_crystal_size_mid     0.34
_exptl_crystal_size_min     0.24
_exptl_crystal_density_diffrn     1.890
_exptl_crystal_density_meas     ?
_exptl_crystal_density_method     'not measured'
_exptl_crystal_F_000     912
_exptl_absorpt_coefficient_mu     8.444
_exptl_absorpt_correction_type     psi-scan
_exptl_absorpt_process_details     '(X-RED32; Stoe & Cie, 1996)'
_exptl_absorpt_correction_T_min     0.031
_exptl_absorpt_correction_T_max     0.089
_exptl_special_details
;
;
_diffrn_ambient_temperature     293(2)
_diffrn_radiation_type     MoK\a
_diffrn_radiation_wavelength     0.71073
_diffrn_radiation_source     'fine-focus sealed tube'
_diffrn_radiation_monochromator     graphite
_diffrn_measurement_device_type     'Stoe STADI-IV'
_diffrn_measurement_method     \w/2\q
_diffrn_detector_area_resol_mean     ?
_diffrn_reflns_number     4494
_diffrn_reflns_av_R_equivalents     0.0312
_diffrn_reflns_av_sigmaI/netI     0.0348
_diffrn_reflns_theta_min     2.27
_diffrn_reflns_theta_max     25.02
_diffrn_reflns_theta_full     25.02
_diffrn_measured_fraction_theta_max     1.000
_diffrn_measured_fraction_theta_full     1.000
_diffrn_reflns_limit_h_min     -13
_diffrn_reflns_limit_h_max     13
_diffrn_reflns_limit_k_min     -16
_diffrn_reflns_limit_k_max     0
_diffrn_reflns_limit_l_min     -13
_diffrn_reflns_limit_l_max     16
_diffrn_standards_number     2
_diffrn_standards_interval_count     ?
_diffrn_standards_interval_time     60
_diffrn_standards_decay_%     'random, +-5'
_refine_special_details
;
Refinement of <i>F</i>^2^ against ALL reflections. The weighted <i>R</i>-factor
wR and goodness of fit <i>S</i> are based on <i>F</i>^2^, conventional
<i>R</i>-factors <i>R</i> are based on <i>F</i>, with <i>F</i> set to zero for
negative <i>F</i>^2^. The threshold expression of <i>F</i>^2^ >
\s(<i>F</i>^2^) is used only for calculating <i>R</i>-factors(gt) etc. and is
not relevant to the choice of reflections for refinement. <i>R</i>-factors
based on <i>F</i>^2^ are statistically about twice as large as those based on
<i>F</i>, and <i>R</i>- factors based on ALL data will be even larger.
;
_reflns_number_total     2931
_reflns_number_gt     2455
_reflns_threshold_expression     I>2\s(I)
_refine_ls_structure_factor_coef     Fsqd
_refine_ls_matrix_type     full
_refine_ls_R_factor_all     0.0508
_refine_ls_R_factor_gt     0.0403
_refine_ls_wR_factor_gt     0.1085
_refine_ls_wR_factor_ref     0.1185
_refine_ls_goodness_of_fit_ref     1.064
_refine_ls_restrained_S_all     1.064
_refine_ls_number_reflns     2931
_refine_ls_number_parameters     199
_refine_ls_number_restraints     2
_refine_ls_number_constraints     0
_refine_ls_hydrogen_treatment     mixed
_refine_ls_weighting_scheme     calc
_refine_ls_weighting_details
         'calc w=1/[\s^2^(Fo^2^)+(0.0676P)^2^+4.3682P] where P=(Fo^2^+2Fc^2^)/3'
_atom_sites_solution_hydrogens     geom
_atom_sites_solution_primary     direct
_atom_sites_solution_secondary     difmap
_refine_ls_shift/su_max     0.001
_refine_ls_shift/su_mean     0.000
_refine_diff_density_max     1.611
_refine_diff_density_min     -1.787
_refine_ls_extinction_method     'SHELXL (Sheldrick, 2008)'
_refine_ls_extinction_coef     0.0018(3)
_refine_ls_extinction_expression
                                  'Fc^*^=kFc[1+0.001xFc^2^\l^3^/sin(2\q)]^-1/4^'
loop_
    _atom_type_symbol
    _atom_type_description
    _atom_type_scat_dispersion_real
    _atom_type_scat_dispersion_imag
    _atom_type_scat_source
    'C' 'C' 0.0033 0.0016
                         'International Tables Vol C Tables 4.2.6.8 and 6.1.1.4'
    'H' 'H' 0.0000 0.0000
                         'International Tables Vol C Tables 4.2.6.8 and 6.1.1.4'
    'N' 'N' 0.0061 0.0033
                         'International Tables Vol C Tables 4.2.6.8 and 6.1.1.4'
    'O' 'O' 0.0106 0.0060
                         'International Tables Vol C Tables 4.2.6.8 and 6.1.1.4'
    'Pt' 'Pt' -1.7033 8.3905
                         'International Tables Vol C Tables 4.2.6.8 and 6.1.1.4'
_computing_data_collection     'STADI4 (Stoe & Cie, 1996)'
_computing_cell_refinement     'STADI4 (Stoe & Cie, 1996)'
_computing_data_reduction     'STADI4 (Stoe & Cie, 1996)'
_computing_structure_solution     'SHELXS97 (Sheldrick, 2008)'
_computing_structure_refinement     'SHELXL97 (Sheldrick, 2008)'
_computing_molecular_graphics     'DIAMOND (Brandenburg, 2001)'
_computing_publication_material     'SHELXL97 (Sheldrick, 2008)'
loop_
    _atom_site_type_symbol
    _atom_site_label
    _atom_site_fract_x
    _atom_site_fract_y
    _atom_site_fract_z
    _atom_site_U_iso_or_equiv
    _atom_site_adp_type
    _atom_site_calc_flag
    _atom_site_refinement_flags
    _atom_site_occupancy
    _atom_site_disorder_assembly
    _atom_site_disorder_group
    C C1 -0.0620(12) 0.7592(8) 0.1850(9) 0.072(3) Uani d . 1 . .
    H H1 -0.0535 0.7673 0.1198 0.087 Uiso calc R 1 . .
    H H3 -0.1629 0.7714 0.1584 0.087 Uiso calc R 1 . .
    H H2 -0.0345 0.6926 0.2150 0.087 Uiso calc R 1 . .
    C C2 -0.0048(12) 0.7967(10) 0.4045(11) 0.081(3) Uani d . 1 . .
    H H6 0.0412 0.8284 0.4804 0.097 Uiso calc R 1 . .
    H H5 0.0170 0.7269 0.4158 0.097 Uiso calc R 1 . .
    H H4 -0.1106 0.8063 0.3591 0.097 Uiso calc R 1 . .
    C C3 -0.0935(11) 0.9574(8) 0.2409(10) 0.069(3) Uani d . 1 . .
    H H9 -0.0603 1.0175 0.2869 0.083 Uiso calc R 1 . .
    H H8 -0.1760 0.9304 0.2387 0.083 Uiso calc R 1 . .
    H H7 -0.1241 0.9718 0.1616 0.083 Uiso calc R 1 . .
    C C4 0.3091(10) 0.7018(7) 0.3608(9) 0.058(2) Uani d . 1 . .
    C C5 0.4295(13) 0.6271(9) 0.4412(12) 0.081(4) Uani d . 1 . .
    H H11 0.4636 0.5950 0.3986 0.098 Uiso calc R 1 . .
    H H10 0.3899 0.5782 0.4667 0.098 Uiso calc R 1 . .
    H H12 0.5113 0.6608 0.5091 0.098 Uiso calc R 1 . .
    C C6 0.2491(12) 0.9787(10) 0.5540(9) 0.077(3) Uani d . 1 . .
    H H13 0.2051 0.9358 0.5784 0.093 Uiso calc R 1 . .
    C C7 0.3426(14) 1.0548(11) 0.6304(10) 0.092(4) Uani d . 1 . .
    H H14 0.3583 1.0638 0.7038 0.110 Uiso calc R 1 . .
    C C8 0.4096(15) 1.1153(11) 0.5953(15) 0.098(5) Uani d . 1 . .
    H H15 0.4738 1.1652 0.6454 0.117 Uiso calc R 1 . .
    C C9 0.3823(12) 1.1025(9) 0.4859(13) 0.085(4) Uani d . 1 . .
    H H16 0.4276 1.1437 0.4611 0.102 Uiso calc R 1 . .
    C C10 0.2869(9) 1.0279(7) 0.4123(9) 0.058(2) Uani d . 1 . .
    C C11 0.2542(10) 1.0116(7) 0.2937(9) 0.057(2) Uani d . 1 . .
    C C12 0.3080(12) 1.0709(9) 0.2434(14) 0.085(4) Uani d . 1 . .
    H H17 0.3648 1.1271 0.2829 0.102 Uiso calc R 1 . .
    C C13 0.2752(16) 1.0446(13) 0.1327(15) 0.098(5) Uani d . 1 . .
    H H18 0.3103 1.0832 0.0975 0.117 Uiso calc R 1 . .
    C C14 0.1935(17) 0.9642(12) 0.0776(12) 0.091(4) Uani d . 1 . .
    H H19 0.1719 0.9459 0.0041 0.109 Uiso calc R 1 . .
    C C15 0.1410(13) 0.9078(9) 0.1301(9) 0.069(3) Uani d . 1 . .
    H H20 0.0846 0.8514 0.0911 0.083 Uiso calc R 1 . .
    N N1 0.2221(8) 0.9665(5) 0.4471(6) 0.0486(16) Uani d . 1 . .
    N N2 0.1687(8) 0.9318(6) 0.2344(6) 0.0525(17) Uani d . 1 . .
    O O1 0.2551(7) 0.7497(5) 0.4062(6) 0.0615(17) Uani d . 1 . .
    O O2 0.2727(10) 0.7105(7) 0.2563(8) 0.089(2) Uani d . 1 . .
    O O3 0.4338(10) 0.7587(8) 0.6577(9) 0.088(3) Uani d D 1 . .
    H H21 0.382(12) 0.767(9) 0.685(10) 0.07(4) Uiso d D 1 . .
    H H22 0.379(15) 0.763(12) 0.580(10) 0.12(6) Uiso d D 1 . .
    Pt Pt1 0.07572(3) 0.85719(3) 0.31606(3) 0.04758(19) Uani d . 1 . .
loop_
    _atom_site_aniso_label
    _atom_site_aniso_U_11
    _atom_site_aniso_U_22
    _atom_site_aniso_U_33
    _atom_site_aniso_U_12
    _atom_site_aniso_U_13
    _atom_site_aniso_U_23
    C1 0.077(7) 0.052(6) 0.069(7) -0.020(5) 0.031(6) 0.003(5)
    C2 0.070(6) 0.095(9) 0.094(8) 0.007(6) 0.057(6) 0.031(7)
    C3 0.057(5) 0.067(7) 0.075(7) 0.015(5) 0.033(5) 0.015(5)
    C4 0.058(5) 0.050(5) 0.066(6) 0.001(4) 0.036(5) 0.008(5)
    C5 0.071(7) 0.076(8) 0.100(9) 0.017(6) 0.050(7) 0.004(6)
    C6 0.075(7) 0.102(9) 0.054(6) 0.018(6) 0.036(5) -0.005(6)
    C7 0.079(8) 0.108(11) 0.054(6) 0.023(8) 0.018(6) -0.027(7)
    C8 0.069(8) 0.082(9) 0.107(12) -0.003(6) 0.030(8) -0.035(8)
    C9 0.055(6) 0.068(7) 0.103(10) -0.002(5) 0.029(6) -0.020(7)
    C10 0.043(4) 0.049(5) 0.073(6) 0.009(4) 0.027(4) -0.003(4)
    C11 0.055(5) 0.055(6) 0.072(6) 0.018(4) 0.042(5) 0.017(5)
    C12 0.066(6) 0.070(7) 0.134(12) 0.007(6) 0.067(7) 0.031(8)
    C13 0.095(9) 0.120(13) 0.116(12) 0.016(8) 0.083(9) 0.047(10)
    C14 0.106(9) 0.121(12) 0.079(8) 0.039(9) 0.072(8) 0.037(8)
    C15 0.088(7) 0.078(7) 0.058(6) 0.014(6) 0.051(6) 0.003(5)
    N1 0.048(4) 0.051(4) 0.048(4) 0.009(3) 0.029(3) 0.006(3)
    N2 0.056(4) 0.058(4) 0.052(4) 0.008(4) 0.036(3) 0.009(4)
    O1 0.063(4) 0.062(4) 0.055(4) 0.014(3) 0.032(3) 0.006(3)
    O2 0.108(6) 0.095(6) 0.084(6) 0.025(5) 0.067(5) 0.014(5)
    O3 0.070(5) 0.118(8) 0.068(5) -0.001(5) 0.035(5) 0.014(5)
    Pt1 0.0491(2) 0.0487(3) 0.0473(3) 0.00074(14) 0.02902(18) 0.00514(14)
_geom_special_details
;
All esds (except the esd in the dihedral angle between two l.s. planes) are
estimated using the full covariance matrix. The cell esds are taken into
account individually in the estimation of esds in distances, angles and
torsion angles; correlations between esds in cell parameters are only used
when they are defined by crystal symmetry. An approximate (isotropic)
treatment of cell esds is used for estimating esds involving l.s. planes.
;
loop_
    _geom_bond_atom_site_label_1
    _geom_bond_atom_site_label_2
    _geom_bond_site_symmetry_2
    _geom_bond_distance
    _geom_bond_publ_flag
    C1 Pt1 . 2.036(10) yes
    C1 H1 . 0.9600 ?
    C1 H3 . 0.9600 ?
    C1 H2 . 0.9600 ?
    C2 Pt1 . 2.041(11) yes
    C2 H6 . 0.9600 ?
    C2 H5 . 0.9600 ?
    C2 H4 . 0.9600 ?
    C3 Pt1 . 2.032(9) yes
    C3 H9 . 0.9600 ?
    C3 H8 . 0.9600 ?
    C3 H7 . 0.9600 ?
    C4 O2 . 1.258(13) yes
    C4 O1 . 1.259(12) yes
    C4 C5 . 1.518(14) ?
    C5 H11 . 0.9600 ?
    C5 H10 . 0.9600 ?
    C5 H12 . 0.9600 ?
    C6 N1 . 1.335(13) ?
    C6 C7 . 1.403(18) ?
    C6 H13 . 0.9300 ?
    C7 C8 . 1.36(2) ?
    C7 H14 . 0.9300 ?
    C8 C9 . 1.37(2) ?
    C8 H15 . 0.9300 ?
    C9 C10 . 1.382(15) ?
    C9 H16 . 0.9300 ?
    C10 N1 . 1.345(13) ?
    C10 C11 . 1.474(15) ?
    C11 N2 . 1.349(13) ?
    C11 C12 . 1.391(15) ?
    C12 C13 . 1.40(2) ?
    C12 H17 . 0.9300 ?
    C13 C14 . 1.33(2) ?
    C13 H18 . 0.9300 ?
    C14 C15 . 1.381(17) ?
    C14 H19 . 0.9300 ?
    C15 N2 . 1.326(12) ?
    C15 H20 . 0.9300 ?
    N1 Pt1 . 2.161(7) yes
    N2 Pt1 . 2.152(7) yes
    O1 Pt1 . 2.168(6) yes
    O3 H21 . 0.85(9) ?
    O3 H22 . 0.88(11) ?
loop_
    _geom_angle_atom_site_label_1
    _geom_angle_atom_site_label_2
    _geom_angle_atom_site_label_3
    _geom_angle_site_symmetry_1
    _geom_angle_site_symmetry_3
    _geom_angle
    _geom_angle_publ_flag
    Pt1 C1 H1 . . 109.5 ?
    Pt1 C1 H3 . . 109.5 ?
    H1 C1 H3 . . 109.5 ?
    Pt1 C1 H2 . . 109.5 ?
    H1 C1 H2 . . 109.5 ?
    H3 C1 H2 . . 109.5 ?
    Pt1 C2 H6 . . 109.5 ?
    Pt1 C2 H5 . . 109.5 ?
    H6 C2 H5 . . 109.5 ?
    Pt1 C2 H4 . . 109.5 ?
    H6 C2 H4 . . 109.5 ?
    H5 C2 H4 . . 109.5 ?
    Pt1 C3 H9 . . 109.5 ?
    Pt1 C3 H8 . . 109.5 ?
    H9 C3 H8 . . 109.5 ?
    Pt1 C3 H7 . . 109.5 ?
    H9 C3 H7 . . 109.5 ?
    H8 C3 H7 . . 109.5 ?
    O2 C4 O1 . . 126.2(9) yes
    O2 C4 C5 . . 117.9(10) ?
    O1 C4 C5 . . 116.0(10) ?
    C4 C5 H11 . . 109.5 ?
    C4 C5 H10 . . 109.5 ?
    H11 C5 H10 . . 109.5 ?
    C4 C5 H12 . . 109.5 ?
    H11 C5 H12 . . 109.5 ?
    H10 C5 H12 . . 109.5 ?
    N1 C6 C7 . . 121.4(13) ?
    N1 C6 H13 . . 119.3 ?
    C7 C6 H13 . . 119.3 ?
    C8 C7 C6 . . 118.8(13) ?
    C8 C7 H14 . . 120.6 ?
    C6 C7 H14 . . 120.6 ?
    C7 C8 C9 . . 119.7(13) ?
    C7 C8 H15 . . 120.1 ?
    C9 C8 H15 . . 120.1 ?
    C8 C9 C10 . . 119.6(14) ?
    C8 C9 H16 . . 120.2 ?
    C10 C9 H16 . . 120.2 ?
    N1 C10 C9 . . 121.2(11) ?
    N1 C10 C11 . . 117.4(8) ?
    C9 C10 C11 . . 121.4(11) ?
    N2 C11 C12 . . 120.2(11) ?
    N2 C11 C10 . . 115.6(8) ?
    C12 C11 C10 . . 124.2(11) ?
    C11 C12 C13 . . 118.7(13) ?
    C11 C12 H17 . . 120.6 ?
    C13 C12 H17 . . 120.6 ?
    C14 C13 C12 . . 119.7(12) ?
    C14 C13 H18 . . 120.2 ?
    C12 C13 H18 . . 120.2 ?
    C13 C14 C15 . . 119.7(13) ?
    C13 C14 H19 . . 120.1 ?
    C15 C14 H19 . . 120.1 ?
    N2 C15 C14 . . 121.9(12) ?
    N2 C15 H20 . . 119.1 ?
    C14 C15 H20 . . 119.1 ?
    C6 N1 C10 . . 119.3(9) ?
    C6 N1 Pt1 . . 126.3(8) ?
    C10 N1 Pt1 . . 114.4(6) ?
    C15 N2 C11 . . 119.8(9) ?
    C15 N2 Pt1 . . 124.8(8) ?
    C11 N2 Pt1 . . 115.4(6) ?
    C4 O1 Pt1 . . 126.0(6) ?
    H21 O3 H22 . . 112(10) ?
    C3 Pt1 C1 . . 89.0(5) ?
    C3 Pt1 C2 . . 89.2(5) ?
    C1 Pt1 C2 . . 85.1(5) yes
    C3 Pt1 N2 . . 89.6(4) ?
    C1 Pt1 N2 . . 99.9(4) yes
    C2 Pt1 N2 . . 174.8(5) yes
    C3 Pt1 N1 . . 89.8(4) ?
    C1 Pt1 N1 . . 176.5(4) yes
    C2 Pt1 N1 . . 98.2(4) yes
    N2 Pt1 N1 . . 76.7(3) yes
    C3 Pt1 O1 . . 176.2(4) yes
    C1 Pt1 O1 . . 92.5(4) ?
    C2 Pt1 O1 . . 87.4(4) ?
    N2 Pt1 O1 . . 93.6(3) ?
    N1 Pt1 O1 . . 88.9(3) ?
loop_
    _geom_torsion_atom_site_label_1
    _geom_torsion_atom_site_label_2
    _geom_torsion_atom_site_label_3
    _geom_torsion_atom_site_label_4
    _geom_torsion_site_symmetry_1
    _geom_torsion_site_symmetry_2
    _geom_torsion_site_symmetry_3
    _geom_torsion_site_symmetry_4
    _geom_torsion
    _geom_torsion_publ_flag
    N1 C6 C7 C8 . . . . -1.9(18) ?
    C6 C7 C8 C9 . . . . 2(2) ?
    C7 C8 C9 C10 . . . . -0.1(19) ?
    C8 C9 C10 N1 . . . . -1.1(16) ?
    C8 C9 C10 C11 . . . . 179.9(10) ?
    N1 C10 C11 N2 . . . . -4.0(12) ?
    C9 C10 C11 N2 . . . . 175.0(9) ?
    N1 C10 C11 C12 . . . . 177.5(9) ?
    C9 C10 C11 C12 . . . . -3.5(14) ?
    N2 C11 C12 C13 . . . . -1.7(15) ?
    C10 C11 C12 C13 . . . . 176.7(10) ?
    C11 C12 C13 C14 . . . . 0.2(19) ?
    C12 C13 C14 C15 . . . . 0(2) ?
    C13 C14 C15 N2 . . . . 0.5(18) ?
    C7 C6 N1 C10 . . . . 0.7(15) ?
    C7 C6 N1 Pt1 . . . . -177.7(8) ?
    C9 C10 N1 C6 . . . . 0.8(13) ?
    C11 C10 N1 C6 . . . . 179.8(8) ?
    C9 C10 N1 Pt1 . . . . 179.3(7) ?
    C11 C10 N1 Pt1 . . . . -1.7(10) ?
    C14 C15 N2 C11 . . . . -2.0(15) ?
    C14 C15 N2 Pt1 . . . . 174.0(8) ?
    C12 C11 N2 C15 . . . . 2.6(13) ?
    C10 C11 N2 C15 . . . . -176.0(8) ?
    C12 C11 N2 Pt1 . . . . -173.8(7) ?
    C10 C11 N2 Pt1 . . . . 7.6(9) ?
    O2 C4 O1 Pt1 . . . . 3.0(15) ?
    C5 C4 O1 Pt1 . . . . -177.2(7) ?
    C15 N2 Pt1 C3 . . . . -92.8(8) ?
    C11 N2 Pt1 C3 . . . . 83.5(7) ?
    C15 N2 Pt1 C1 . . . . -3.8(9) ?
    C11 N2 Pt1 C1 . . . . 172.4(6) ?
    C15 N2 Pt1 N1 . . . . 177.3(8) ?
    C11 N2 Pt1 N1 . . . . -6.4(6) ?
    C15 N2 Pt1 O1 . . . . 89.3(8) ?
    C11 N2 Pt1 O1 . . . . -94.5(6) ?
    C6 N1 Pt1 C3 . . . . 93.0(9) ?
    C10 N1 Pt1 C3 . . . . -85.4(7) ?
    C6 N1 Pt1 C2 . . . . 3.8(9) ?
    C10 N1 Pt1 C2 . . . . -174.6(6) ?
    C6 N1 Pt1 N2 . . . . -177.4(8) ?
    C10 N1 Pt1 N2 . . . . 4.2(6) ?
    C6 N1 Pt1 O1 . . . . -83.4(8) ?
    C10 N1 Pt1 O1 . . . . 98.2(6) ?
    C4 O1 Pt1 C1 . . . . 53.9(8) ?
    C4 O1 Pt1 C2 . . . . 138.9(9) ?
    C4 O1 Pt1 N2 . . . . -46.2(8) ?
    C4 O1 Pt1 N1 . . . . -122.8(8) ?
loop_
    _geom_hbond_atom_site_label_D
    _geom_hbond_atom_site_label_H
    _geom_hbond_atom_site_label_A
    _geom_hbond_site_symmetry_A
    _geom_hbond_distance_DH
    _geom_hbond_distance_HA
    _geom_hbond_distance_DA
    _geom_hbond_angle_DHA
    _geom_hbond_publ_flag
    O3 H22 O1 . 0.88(11) 1.96(11) 2.836(12) 172(15) yes
    O3 H21 O2 4_576 0.85(9) 1.96(10) 2.810(14) 177(11) yes
data_global
_journal_date_recd_electronic     2010-01-25
_journal_date_accepted     2010-02-08
_journal_name_full     'Acta Crystallographica, Section E'
_journal_year     2010
_journal_volume     66
_journal_issue      3
_journal_page_first     m286
_journal_page_last     m286
_journal_paper_category     QM
_journal_coeditor_code     TK2621
_publ_contact_author_name     'Dirk Steinborn'
_publ_contact_author_address
;
Anorganische Chemie
Institut f\"ur Chemie
Martin-Luther-Universit\"at
Kurt-Mothes-Strasse 2
Halle-Wittenberg
D-06120 Halle
Germany
;
_publ_contact_author_email     dirk.steinborn@chemie.uni-halle.de
_publ_contact_author_fax     '+49345 5527028'
_publ_contact_author_phone     '+49345 5525620'
_publ_section_title
;\
(Acetato-\k<i>O</i>)(2,2'-bipyridine-\k^2^<i>N</i>,<i>N</i>')\
trimethylplatinum(IV) monohydrate
;
loop_
    _publ_author_name
    _publ_author_address
    'Vetter, Cornelia'
;
Anorganische Chemie
Institut f\"ur Chemie
Martin-Luther-Universit\"at
Kurt-Mothes-Strasse 2
Halle-Wittenberg
D-06120 Halle
Germany
;
    'Wagner, Christoph'
;
Anorganische Chemie
Institut f\"ur Chemie
Martin-Luther-Universit\"at
Kurt-Mothes-Strasse 2
Halle-Wittenberg
D-06120 Halle
Germany
;
    'Steinborn, Dirk'
;
Anorganische Chemie
Institut f\"ur Chemie
Martin-Luther-Universit\"at
Kurt-Mothes-Strasse 2
Halle-Wittenberg
D-06120 Halle
Germany
;
