# Supplementary material for: (Acetato-κO)(2,2′-bipyridine-κ2 N,N′)trimethyl­platinum(IV) monohydrate
Source: Acta Crystallogr Sect E Struct Rep Online. 2010 Feb 13;66(Pt 3):m286. doi: 10.1107/S160053681000499X (PMC2983493; doi:10.1107/S160053681000499X)
Supplement: Supplementary file 2 [file e-66-0m286-Isup2.hkl]

# 
# h,k,l, Fc-squared, Fo-squared, sigma(Fo-squared) and status flag 
# 
data_I
_shelx_title '                       TEST STRUCTURE \\XRAY00\XRAY\DATA\S1199' 
_shelx_refln_list_code          4 
_shelx_F_calc_maximum      313.74 
_exptl_crystal_F_000       912.00 
_reflns_d_resolution_high  0.8402 
 
loop_ 
 _symmetry_equiv_pos_as_xyz 
 'x, y, z' 
 '-x, y+1/2, -z+1/2' 
 '-x, -y, -z' 
 'x, -y-1/2, z-1/2' 
 
_cell_length_a    10.9716 
_cell_length_b    13.4553 
_cell_length_c    13.7680 
_cell_angle_alpha  90.000 
_cell_angle_beta  125.050 
_cell_angle_gamma  90.000 
 
_shelx_F_squared_multiplier     1.000 
 
loop_ 
 _refln_index_h 
 _refln_index_k 
 _refln_index_l 
 _refln_F_squared_calc 
 _refln_F_squared_meas 
 _refln_F_squared_sigma 
 _refln_observed_status 
   1   0   0    59645.29    64352.59   1590.04 o 
   2   0   0     2295.21     2106.54     35.92 o 
   3   0   0     4403.53     4801.21    122.13 o 
   4   0   0     1339.19     1449.08     42.29 o 
   5   0   0    15263.87    15096.84    244.38 o 
   6   0   0    26818.67    26387.13    220.48 o 
   7   0   0     8967.17     8777.94    137.77 o 
   8   0   0     5075.01     4731.09    222.96 o 
   9   0   0      955.52      904.55     55.53 o 
  10   0   0        8.59      -24.19     79.13 o 
   1   1   0    30244.17    32343.53    585.15 o 
   2   1   0    25290.74    25631.06    129.23 o 
   3   1   0    20667.34    19901.63    134.97 o 
   4   1   0    15205.47    15464.34    157.38 o 
   5   1   0    12869.42    12138.71    134.34 o 
   6   1   0      185.26      170.89     21.91 o 
   7   1   0      296.11      326.03     29.41 o 
   8   1   0     1616.06     1461.72     67.02 o 
   9   1   0     2253.50     1919.23    120.86 o 
  10   1   0     1385.29     1200.83     68.89 o 
   0   2   0      159.38      241.50     15.96 o 
   1   2   0     2229.13     2293.24     45.76 o 
   2   2   0    18808.17    19059.20    593.79 o 
   3   2   0     1746.83     1592.69     40.46 o 
   4   2   0        7.60      143.91     73.29 o 
   5   2   0      650.85      719.72     54.08 o 
   6   2   0     1109.71      989.99     45.48 o 
   7   2   0      224.74      232.97     26.94 o 
   8   2   0      344.88      347.81     34.34 o 
   9   2   0       22.54       60.77     22.55 o 
  10   2   0        2.51       -3.28     40.61 o 
   1   3   0      349.82      499.62     21.49 o 
   2   3   0    46008.43    47841.65   1884.27 o 
   3   3   0    12425.17    12541.15    216.81 o 
   4   3   0     1627.58     1460.04     49.24 o 
   5   3   0     1136.70     1092.21     43.12 o 
   6   3   0     1290.29     1068.62     48.54 o 
   7   3   0       15.66       -1.35     28.65 o 
   8   3   0      679.98      633.39     61.76 o 
   9   3   0      534.08      528.26     41.25 o 
  10   3   0      387.10      385.20     51.43 o 
   0   4   0    16313.78    16078.89    158.18 o 
   1   4   0    25293.82    24488.79    755.52 o 
   2   4   0    36087.97    37166.07   1507.60 o 
   3   4   0      125.22       93.24     23.97 o 
   4   4   0    13001.20    13238.40    162.30 o 
   5   4   0     7258.07     6775.74    117.66 o 
   6   4   0     8098.02     7904.15    202.69 o 
   7   4   0     7979.32     7536.36    201.56 o 
   8   4   0     3408.06     3421.63    137.95 o 
   9   4   0      561.11      534.54     44.49 o 
  10   4   0       26.60       53.80     36.54 o 
   1   5   0     6114.66     6164.29     89.77 o 
   2   5   0    26617.62    26115.41    802.21 o 
   3   5   0    43218.43    42705.97    938.83 o 
   4   5   0    43391.90    43448.80    468.74 o 
   5   5   0     8341.53     8013.02    121.18 o 
   6   5   0      480.82      472.51     35.35 o 
   7   5   0      194.46      201.38     26.72 o 
   8   5   0     2049.44     2166.64     78.38 o 
   9   5   0     2996.92     2630.79     94.54 o 
  10   5   0     1976.46     1910.46    169.21 o 
   0   6   0     5435.19     5558.30    112.61 o 
   1   6   0    14872.83    14455.80    264.56 o 
   2   6   0     4407.82     4602.96    150.99 o 
   3   6   0      300.39      337.51     26.74 o 
   4   6   0       50.69       64.30     27.58 o 
   5   6   0     3998.23     4184.85     91.01 o 
   6   6   0     4777.70     4701.38    102.65 o 
   7   6   0     3386.51     3177.97     89.93 o 
   8   6   0      918.81      821.55     53.01 o 
   9   6   0      125.29      118.57     32.11 o 
   1   7   0       74.18       74.05     16.49 o 
   2   7   0       55.50       68.79     19.24 o 
   3   7   0        0.09       23.18     42.30 o 
   4   7   0      108.15      161.77     21.89 o 
   5   7   0       23.64       28.43     20.80 o 
   6   7   0      591.44      540.25     69.95 o 
   7   7   0       18.73       28.36     36.30 o 
   8   7   0       12.08       16.96     29.10 o 
   9   7   0        0.19      -12.96     25.42 o 
   0   8   0    11710.68    11963.22    190.17 o 
   1   8   0     5235.93     5128.29    168.07 o 
   2   8   0     4424.02     4415.04    282.46 o 
   3   8   0      124.27      101.09     21.07 o 
   4   8   0      306.26      289.42     29.57 o 
   5   8   0     1702.04     1779.44     65.88 o 
   6   8   0     5933.60     5937.00    123.65 o 
   7   8   0     1939.46     1922.36     76.45 o 
   8   8   0      555.70      562.15     47.77 o 
   9   8   0      157.94      162.61     29.12 o 
   1   9   0     3864.13     3669.62     98.01 o 
   2   9   0     9170.59     8886.98    337.62 o 
   3   9   0    13063.19    13424.00    169.56 o 
   4   9   0     7089.14     7376.49    128.68 o 
   5   9   0     4924.16     5022.47    112.04 o 
   6   9   0      887.81      848.22     53.11 o 
   7   9   0      254.47      189.83     47.40 o 
   8   9   0     1386.18     1245.96    190.07 o 
   0  10   0    14210.15    13681.70    234.03 o 
   1  10   0    10358.10    10055.15    142.29 o 
   2  10   0     3488.98     3118.61    368.78 o 
   3  10   0       46.34       48.16     20.16 o 
   4  10   0      649.57      671.30     44.89 o 
   5  10   0     3059.05     3123.40     92.93 o 
   6  10   0     3827.69     3689.18    169.35 o 
   7  10   0     2942.18     2679.34     93.54 o 
   8  10   0     1384.18     1417.62     72.21 o 
   1  11   0      456.00      531.17     71.96 o 
   2  11   0     1217.09     1245.53    205.96 o 
   3  11   0     1694.51     1870.32     73.73 o 
   4  11   0      728.11      737.96     48.81 o 
   5  11   0      476.31      470.11     69.57 o 
   6  11   0       40.87       41.34     35.80 o 
   7  11   0       42.48       69.93     28.91 o 
   0  12   0      663.53      803.67     68.26 o 
   1  12   0      231.19      271.51     29.57 o 
   2  12   0       83.12       68.88     25.51 o 
   3  12   0       28.49       39.85     27.85 o 
   4  12   0       36.80       15.60     25.54 o 
   5  12   0      123.62       79.49     44.11 o 
   6  12   0      121.36       78.46     45.75 o 
   7  12   0       76.51       23.59     47.52 o 
   1  13   0      814.02      859.05     51.58 o 
   2  13   0     1822.15     1849.90    129.97 o 
   3  13   0     2738.18     3075.14    107.33 o 
   4  13   0     2068.67     2094.49     86.83 o 
   5  13   0      793.44      699.03     54.95 o 
   6  13   0       79.98       55.35     26.71 o 
   0  14   0     3227.88     3281.78    139.56 o 
   1  14   0     2953.74     2999.15    126.29 o 
   2  14   0     1186.21     1219.98     64.16 o 
   3  14   0       51.89       66.70     28.16 o 
   4  14   0      297.75      299.40     36.49 o 
   5  14   0     1044.61     1152.38     66.29 o 
   1  15   0      296.23      245.62     33.34 o 
   2  15   0     1042.54     1098.03    122.47 o 
   3  15   0     1524.75     1543.91     81.36 o 
   0  16   0       75.03       71.61     39.13 o 
 -11   1   1      676.49      618.13     51.39 o 
 -10   1   1     1401.78     1336.23     69.01 o 
  -9   1   1      877.42      808.92     50.09 o 
  -8   1   1      186.23      224.62     28.28 o 
  -7   1   1      965.63      955.03     94.03 o 
  -6   1   1     4733.83     4634.71     91.48 o 
  -5   1   1     8706.96     8755.48    139.70 o 
  -4   1   1    12113.12    11473.00    341.07 o 
  -3   1   1     1288.97     1146.26     35.87 o 
  -2   1   1    18841.16    19366.86    649.16 o 
  -1   1   1     8571.01     8069.38     90.39 o 
   0   1   1    14423.44    15005.43    112.67 o 
   1   1   1    26546.61    27471.51    552.04 o 
   2   1   1    21513.70    21417.56    129.31 o 
   3   1   1    13549.80    13581.26    118.62 o 
   4   1   1     8326.68     8004.87    105.17 o 
   5   1   1     1540.56     1503.80     50.92 o 
   6   1   1      546.74      614.88     38.12 o 
   7   1   1     1310.78     1290.93     56.46 o 
   8   1   1      903.33      934.49     55.20 o 
   9   1   1     1240.81     1198.37    155.76 o 
  10   1   1      650.44      696.98     53.26 o 
 -11   2   1       24.62       57.92     29.32 o 
 -10   2   1      425.01      440.73     39.71 o 
  -9   2   1     2768.31     2693.74     90.94 o 
  -8   2   1     9200.12     8615.28    292.58 o 
  -7   2   1    14608.59    13670.58    171.11 o 
  -6   2   1    10630.71    10522.45    361.21 o 
  -5   2   1     1627.30     1606.14     49.72 o 
  -4   2   1        5.67       19.93     21.62 o 
  -3   2   1     1135.27     1001.83     62.99 o 
  -2   2   1    90459.57    92688.82   3140.60 o 
  -1   2   1    77750.37    78638.30    357.69 o 
   0   2   1    71553.62    73725.10    364.62 o 
   1   2   1    64991.58    67802.97    488.01 o 
   2   2   1     1290.64     1258.17     33.45 o 
   3   2   1     2682.01     2804.51     82.00 o 
   4   2   1    24545.56    24523.73    217.64 o 
   5   2   1    18692.62    18643.82    177.30 o 
   6   2   1    13414.67    13106.72    160.54 o 
   7   2   1     7017.50     6779.50    126.93 o 
   8   2   1      771.16      741.19     49.40 o 
   9   2   1        4.25       -6.94     22.34 o 
  10   2   1      311.05      271.86     34.59 o 
 -10   3   1     2282.84     2115.59     89.33 o 
  -9   3   1     1635.18     1633.01    316.12 o 
  -8   3   1      918.23      914.40     75.84 o 
  -7   3   1      524.02      461.41     36.74 o 
  -6   3   1     6988.38     6815.53    121.29 o 
  -5   3   1    12617.59    11790.37    135.58 o 
  -4   3   1    43107.74    42058.10    239.14 o 
  -3   3   1    48706.00    49492.51   1481.67 o 
  -2   3   1     9708.71     9297.96     96.08 o 
  -1   3   1     4302.29     4467.89     85.04 o 
   0   3   1     4892.96     4919.90    115.93 o 
   1   3   1    18367.45    18783.09    121.38 o 
   2   3   1    69449.80    71076.02   1376.75 o 
   3   3   1    45874.34    46242.15    568.10 o 
   4   3   1    11486.76    11285.54    160.55 o 
   5   3   1     1927.15     1804.17     86.44 o 
   6   3   1        5.67       -5.24     17.79 o 
   7   3   1     2272.66     2225.77     75.23 o 
   8   3   1     3926.62     3835.70    126.90 o 
   9   3   1     2682.77     2697.85     93.81 o 
  10   3   1     1047.05      971.59     64.57 o 
 -10   4   1      123.40      128.81     29.85 o 
  -9   4   1      552.81      590.88     46.75 o 
  -8   4   1      884.64      831.77     50.19 o 
  -7   4   1     1830.41     1988.03     89.59 o 
  -6   4   1     2436.83     2440.22     70.46 o 
  -5   4   1     2546.08     2681.78    167.39 o 
  -4   4   1      561.26      542.07     31.55 o 
  -3   4   1    10987.48    11657.08    202.34 o 
  -2   4   1     9535.21     9823.08    482.89 o 
  -1   4   1    10247.31    10054.06    138.53 o 
   0   4   1     2724.75     2331.68     95.51 o 
   1   4   1     3053.62     3009.63     53.59 o 
   2   4   1     1929.29     1908.53     45.50 o 
   3   4   1      432.90      460.32     27.94 o 
   4   4   1      806.07      842.38     78.73 o 
   5   4   1     2406.88     2606.28     69.22 o 
   6   4   1     2697.20     2520.65    131.02 o 
   7   4   1      970.44      970.74     52.69 o 
   8   4   1      296.51      277.05     32.82 o 
   9   4   1        4.52      -25.88     25.88 o 
 -10   5   1      165.57      125.01     30.77 o 
  -9   5   1       98.70       86.62     27.78 o 
  -8   5   1        0.75      -18.63     18.63 o 
  -7   5   1      465.29      490.67     37.94 o 
  -6   5   1       49.48       72.63     21.60 o 
  -5   5   1      426.66      400.12     39.64 o 
  -4   5   1     5852.50     5902.30    145.63 o 
  -3   5   1     1056.00     1071.86     42.94 o 
  -2   5   1      965.80      873.24     39.75 o 
  -1   5   1     2913.33     3043.10     83.57 o 
   0   5   1       11.72        6.17     33.30 o 
   1   5   1     2368.18     2381.29     52.30 o 
   2   5   1     3343.32     3368.97    115.48 o 
   3   5   1     2351.83     2467.17     59.54 o 
   4   5   1      354.19      348.06     64.97 o 
   5   5   1        8.90      -10.25     16.28 o 
   6   5   1       96.29      120.11     25.57 o 
   7   5   1      133.49      132.45     25.75 o 
   8   5   1      212.94      198.94     30.16 o 
   9   5   1      240.65      274.36     34.15 o 
 -10   6   1      234.69      288.80     40.86 o 
  -9   6   1     1647.20     1633.89     75.34 o 
  -8   6   1     3171.84     3085.95    234.32 o 
  -7   6   1     2577.20     2602.60    106.33 o 
  -6   6   1     7148.92     7001.96    123.84 o 
  -5   6   1     4789.79     5215.95    205.27 o 
  -4   6   1     2657.72     2724.26     69.66 o 
  -3   6   1     6755.43     6616.86    106.41 o 
  -2   6   1    12534.58    12471.67    146.89 o 
  -1   6   1    14511.44    14533.62    197.46 o 
   0   6   1    24477.51    25626.02    301.62 o 
   1   6   1     7072.55     6697.87    247.34 o 
   2   6   1       28.41       50.17     20.92 o 
   3   6   1       58.51       45.10     16.29 o 
   4   6   1     6143.83     6125.69    104.18 o 
   5   6   1     7852.87     7607.79    250.96 o 
   6   6   1     5628.53     5359.23    112.99 o 
   7   6   1     2436.93     2414.86    161.75 o 
   8   6   1      534.95      484.96     39.96 o 
   9   6   1        5.60       39.64     29.14 o 
 -10   7   1     1474.82     1479.10     80.17 o 
  -9   7   1      992.91      959.28     59.83 o 
  -8   7   1      468.04      416.63     39.18 o 
  -7   7   1      107.96      142.17     36.38 o 
  -6   7   1     5215.64     5105.34    110.92 o 
  -5   7   1    19316.99    19354.13    390.70 o 
  -4   7   1    24028.16    24256.85    669.57 o 
  -3   7   1    18264.35    18335.45    786.65 o 
  -2   7   1     9823.14    10106.93    163.93 o 
  -1   7   1      374.51      339.24     37.75 o 
   0   7   1     6953.58     7097.82    156.17 o 
   1   7   1    23533.09    23904.39    743.35 o 
   2   7   1    18182.28    16923.92    391.78 o 
   3   7   1    18342.52    17953.96    860.37 o 
   4   7   1    11357.53    11022.94    145.62 o 
   5   7   1     1671.89     1660.80     61.62 o 
   6   7   1      178.63      196.12     27.10 o 
   7   7   1     2099.10     2329.42    237.64 o 
   8   7   1     2757.82     2801.19     95.27 o 
   9   7   1     1930.43     1970.31     84.33 o 
  -9   8   1      512.12      553.89     46.90 o 
  -8   8   1     2931.90     2876.02     95.79 o 
  -7   8   1     5090.11     5014.03    118.21 o 
  -6   8   1     2515.92     2571.96     81.98 o 
  -5   8   1     1340.29     1462.46    107.75 o 
  -4   8   1        5.27        0.99     32.84 o 
  -3   8   1     3973.08     3771.29    239.88 o 
  -2   8   1    10072.73    10047.22    345.89 o 
  -1   8   1    17219.76    17073.46    242.69 o 
   0   8   1    14804.97    14774.00    232.93 o 
   1   8   1     3409.69     3507.95    254.74 o 
   2   8   1      436.76      424.57     49.84 o 
   3   8   1      474.04      476.81     33.55 o 
   4   8   1     3049.52     3259.58     83.55 o 
   5   8   1     5338.01     5335.81    111.89 o 
   6   8   1     4777.15     4804.08    304.61 o 
   7   8   1     1777.20     1691.41     72.43 o 
   8   8   1      419.85      408.38     43.58 o 
  -9   9   1      197.51      136.32     33.86 o 
  -8   9   1       30.38       57.87     25.37 o 
  -7   9   1      158.40      129.40     27.39 o 
  -6   9   1       66.16       47.29     23.26 o 
  -5   9   1      650.40      666.68     45.40 o 
  -4   9   1      556.06      676.94    127.72 o 
  -3   9   1      640.71      589.75     46.59 o 
  -2   9   1      164.12      185.62     66.15 o 
  -1   9   1      103.38       86.49     33.38 o 
   0   9   1       48.40       31.90     29.02 o 
   1   9   1     1397.50     1290.39     70.28 o 
   2   9   1      508.21      475.37     33.47 o 
   3   9   1      506.49      469.87     35.97 o 
   4   9   1      278.53      242.41     59.28 o 
   5   9   1       46.89       45.22     26.19 o 
   6   9   1        0.39      -44.83     72.14 o 
   7   9   1       11.99       27.82     24.29 o 
   8   9   1       49.81       68.73     38.52 o 
  -8  10   1      747.19      702.77     55.28 o 
  -7  10   1     1141.78     1253.64    111.87 o 
  -6  10   1      509.62      508.57     42.83 o 
  -5  10   1      287.95      327.43     32.97 o 
  -4  10   1        1.08       -0.16     42.75 o 
  -3  10   1      690.21      803.71    113.71 o 
  -2  10   1     3690.46     3754.91    380.00 o 
  -1  10   1     3399.92     3388.89    124.66 o 
   0  10   1     1638.94     1560.71     88.64 o 
   1  10   1     1199.39     1305.59    201.37 o 
   2  10   1       58.99       77.95     48.71 o 
   3  10   1       45.01      -25.99     34.41 o 
   4  10   1      794.93      831.85     49.88 o 
   5  10   1     1054.17     1237.58     84.93 o 
   6  10   1      981.91      953.96     98.87 o 
   7  10   1      464.64      506.30     46.02 o 
  -8  11   1       55.53       26.19     60.76 o 
  -7  11   1      178.56      211.07     31.59 o 
  -6  11   1     1348.44     1510.16     72.80 o 
  -5  11   1     3950.34     4193.84    297.51 o 
  -4  11   1     5534.46     6262.06    265.01 o 
  -3  11   1     4502.30     5158.12    125.47 o 
  -2  11   1     2196.39     2223.72    334.25 o 
  -1  11   1        5.44      -20.22     28.45 o 
   0  11   1     1461.51     1626.32     90.92 o 
   1  11   1     4369.41     4669.66    340.14 o 
   2  11   1     5962.05     6105.10    302.89 o 
   3  11   1     4664.81     5101.25    113.90 o 
   4  11   1     2350.13     2448.13    109.84 o 
   5  11   1      290.00      320.68     33.44 o 
   6  11   1       16.37       22.63     42.26 o 
   7  11   1      456.11      447.90     40.15 o 
  -7  12   1     2011.06     1988.67     87.65 o 
  -6  12   1     1915.69     1928.03     99.40 o 
  -5  12   1      714.59      694.62     53.79 o 
  -4  12   1       86.65      108.23     33.38 o 
  -3  12   1     1946.83     1953.57     93.94 o 
  -2  12   1     4112.78     4042.45    385.76 o 
  -1  12   1     8713.19     9315.73    219.38 o 
   0  12   1     7130.51     7630.52    200.46 o 
   1  12   1     2808.14     2681.74     87.77 o 
   2  12   1      273.12      291.76     33.96 o 
   3  12   1      509.52      598.28     42.68 o 
   4  12   1     2050.30     2091.50     79.20 o 
   5  12   1     2686.01     2595.94    121.37 o 
   6  12   1     1899.65     2053.46     84.23 o 
  -6  13   1      273.82      336.85     70.01 o 
  -5  13   1      992.49     1031.33     65.13 o 
  -4  13   1     1558.65     1948.43    149.29 o 
  -3  13   1     1230.09     1311.20     69.14 o 
  -2  13   1      501.02      556.15     66.44 o 
  -1  13   1       93.68       85.01     37.66 o 
   0  13   1      165.29      207.03     43.82 o 
   1  13   1     1366.60     1517.54     67.30 o 
   2  13   1     1813.59     1948.24    254.22 o 
   3  13   1     1399.45     1285.07     77.04 o 
   4  13   1      638.82      582.79     46.76 o 
   5  13   1       60.48       77.52     27.15 o 
  -5  14   1        0.10       79.70     29.33 o 
  -4  14   1        2.53       38.57     27.76 o 
  -3  14   1        3.15       19.92     24.33 o 
  -2  14   1        2.25       16.16     23.38 o 
  -1  14   1        1.62       11.76     37.24 o 
   0  14   1        0.08       -4.28     36.01 o 
   1  14   1        0.73        8.30     47.64 o 
   2  14   1       18.54       18.80     27.99 o 
   3  14   1        0.10       19.20     21.27 o 
   4  14   1        0.11      -26.84     26.84 o 
  -4  15   1      730.49      811.44     64.69 o 
  -3  15   1      803.39      767.94     56.35 o 
  -2  15   1      226.28      298.09     57.39 o 
  -1  15   1        3.45      -28.86     28.86 o 
   0  15   1       81.70      132.04     39.79 o 
   1  15   1      812.16      937.24     59.57 o 
   2  15   1     1247.54     1262.56     71.08 o 
   3  15   1      712.87      793.08     56.08 o 
 -11   0   2      120.33       87.49     58.17 o 
 -10   0   2     2526.77     2394.63     88.67 o 
  -9   0   2     7539.74     6967.84    140.76 o 
  -8   0   2    14603.17    12933.08    176.90 o 
  -7   0   2    11643.20    11120.61    150.85 o 
  -6   0   2     4424.16     4448.43    334.06 o 
  -5   0   2      208.67      249.85     23.03 o 
  -4   0   2    19409.56    18561.52    374.16 o 
  -3   0   2    30602.23    29517.88   1016.32 o 
  -2   0   2    75095.63    70259.44    397.79 o 
  -1   0   2    98434.58   100000.82    436.96 o 
   0   0   2    47027.47    47511.08    246.05 o 
   1   0   2    12325.88    12077.58     92.58 o 
   2   0   2     4435.54     4530.17     65.60 o 
   3   0   2     8590.20     8066.10    115.39 o 
   4   0   2    36716.43    37392.00    239.27 o 
   5   0   2    32949.14    32232.64    242.16 o 
   6   0   2     8203.14     7948.29    130.86 o 
   7   0   2     1624.14     1567.74     64.29 o 
   8   0   2      128.81      100.86     25.00 o 
   9   0   2      356.40      325.16     36.36 o 
 -11   1   2     1221.02     1099.77     73.33 o 
 -10   1   2     1722.27     1456.60     74.88 o 
  -9   1   2      498.50      468.84     38.94 o 
  -8   1   2      158.58      164.12     43.33 o 
  -7   1   2     3154.88     3123.60     81.42 o 
  -6   1   2    11482.48    11308.63    229.06 o 
  -5   1   2    22518.95    22825.16    417.18 o 
  -4   1   2    11256.40    11070.70    116.39 o 
  -3   1   2     3547.38     3288.46     59.51 o 
  -2   1   2      963.84     1185.79     51.00 o 
  -1   1   2     3335.02     3617.77     81.99 o 
   0   1   2    37148.09    39093.17    231.11 o 
   1   1   2    37070.73    36982.02    170.22 o 
   2   1   2    16465.65    16581.97    126.58 o 
   3   1   2    21519.51    22059.71    204.88 o 
   4   1   2     4261.25     4081.70     78.60 o 
   5   1   2      200.46      233.99     23.98 o 
   6   1   2     2092.40     2133.18     68.31 o 
   7   1   2     3140.47     3248.53    125.42 o 
   8   1   2     2061.21     1814.70    238.70 o 
   9   1   2     1226.69     1131.02     65.75 o 
 -11   2   2       72.52       74.38     29.25 o 
 -10   2   2      143.91      125.00     53.07 o 
  -9   2   2      227.10      201.29     29.70 o 
  -8   2   2      598.93      645.23     73.44 o 
  -7   2   2      576.38      613.54     40.26 o 
  -6   2   2      595.46      586.44     35.42 o 
  -5   2   2       41.70       44.90     17.56 o 
  -4   2   2     5519.98     5942.52     87.77 o 
  -3   2   2      143.44      148.44     18.83 o 
  -2   2   2     3029.58     3138.08     81.61 o 
  -1   2   2     8841.23     8939.55    149.35 o 
   0   2   2     4062.92     4096.07     81.63 o 
   1   2   2     2865.12     3120.01    152.60 o 
   2   2   2     1321.33     1321.21     37.81 o 
   3   2   2       17.67       40.23     16.73 o 
   4   2   2     1833.11     1803.29     53.58 o 
   5   2   2      416.47      358.58     30.43 o 
   6   2   2      858.05      809.89     45.21 o 
   7   2   2      190.32      193.15     26.63 o 
   8   2   2        9.11      -33.19     55.37 o 
   9   2   2        6.09      -41.48     41.48 o 
 -11   3   2      336.47      312.75     41.54 o 
 -10   3   2      584.63      445.02     43.41 o 
  -9   3   2       73.86      116.25    104.33 o 
  -8   3   2      693.39      657.83     80.64 o 
  -7   3   2     1654.43     1711.45     63.13 o 
  -6   3   2     8120.81     7863.17    191.11 o 
  -5   3   2     2706.72     2458.65    111.79 o 
  -4   3   2     9052.00     9385.72    135.72 o 
  -3   3   2     4525.09     4413.57     77.11 o 
  -2   3   2      437.65      431.75     39.57 o 
  -1   3   2      209.84      217.12     37.83 o 
   0   3   2     7646.55     7564.97    126.92 o 
   1   3   2      811.71      940.40     32.43 o 
   2   3   2    20324.39    21562.17    155.72 o 
   3   3   2     6417.53     6653.22    117.67 o 
   4   3   2       71.32       81.41     16.24 o 
   5   3   2       26.61       90.15     19.02 o 
   6   3   2      548.48      589.22     43.18 o 
   7   3   2     1229.32     1248.20     58.99 o 
   8   3   2      845.47      689.12     50.72 o 
   9   3   2      202.88      163.32     32.01 o 
 -11   4   2      187.96      152.02     35.06 o 
 -10   4   2     1214.81     1349.27     68.90 o 
  -9   4   2     4359.16     4159.12    161.12 o 
  -8   4   2     7723.13     7300.98    138.91 o 
  -7   4   2     6713.02     6695.46    123.40 o 
  -6   4   2     1859.85     1928.88     63.73 o 
  -5   4   2        0.41       19.12     34.12 o 
  -4   4   2     6409.37     6036.18    140.30 o 
  -3   4   2    32750.84    32125.25   2206.82 o 
  -2   4   2    21117.32    23068.60    244.28 o 
  -1   4   2    36898.36    34094.37    352.67 o 
   0   4   2    12100.78    12669.20    191.54 o 
   1   4   2     9641.04    10155.03    149.16 o 
   2   4   2     2371.66     2692.00     57.78 o 
   3   4   2    16449.15    16440.34    227.67 o 
   4   4   2     9367.73     9523.00    128.14 o 
   5   4   2    11820.50    11646.11    171.97 o 
   6   4   2     5014.69     4886.03    106.02 o 
   7   4   2     1816.50     1884.10     72.79 o 
   8   4   2        0.90       68.73     25.44 o 
   9   4   2      365.35      312.91     36.28 o 
 -10   5   2     1433.84     1348.54    179.84 o 
  -9   5   2      352.36      329.68     34.76 o 
  -8   5   2      279.64      292.56     32.09 o 
  -7   5   2     2379.75     2300.63     75.51 o 
  -6   5   2    17131.92    16700.23    188.22 o 
  -5   5   2    25845.24    25863.40    223.72 o 
  -4   5   2    35964.80    36714.79    609.43 o 
  -3   5   2    14963.79    15864.89    168.77 o 
  -2   5   2       26.40      -28.28     28.28 o 
  -1   5   2     1835.55     1780.66     86.18 o 
   0   5   2    29357.04    26255.33    299.93 o 
   1   5   2    47754.18    46926.23    404.27 o 
   2   5   2    47369.35    46930.84   1320.41 o 
   3   5   2    10508.82    10780.64    130.65 o 
   4   5   2     3051.81     3276.52     77.21 o 
   5   5   2       19.58        4.98     18.89 o 
   6   5   2     2036.88     2049.17     72.75 o 
   7   5   2     3862.37     3772.92    155.89 o 
   8   5   2     4378.87     4177.30    174.23 o 
   9   5   2     1684.97     1663.96    231.39 o 
 -10   6   2      483.15      482.32     46.18 o 
  -9   6   2     1723.35     1773.13     78.57 o 
  -8   6   2     1579.72     1553.32     69.79 o 
  -7   6   2     2821.12     2768.17    120.52 o 
  -6   6   2     2770.89     2769.42     79.54 o 
  -5   6   2       23.54       61.81     24.36 o 
  -4   6   2     1308.56     1263.10     56.09 o 
  -3   6   2    13165.50    13876.20    645.07 o 
  -2   6   2    11675.93    13201.30    209.66 o 
  -1   6   2    14303.20    15668.83    259.71 o 
   0   6   2     4025.08     3749.02    133.21 o 
   1   6   2      328.06      296.87     24.62 o 
   2   6   2       80.92      111.01     17.95 o 
   3   6   2     4044.79     4160.84     83.52 o 
   4   6   2     4136.97     4090.71     89.23 o 
   5   6   2     3231.52     3363.88     85.76 o 
   6   6   2     2235.00     2366.19     87.33 o 
   7   6   2      837.24      826.85     51.55 o 
   8   6   2        0.51       -4.76     38.02 o 
 -10   7   2        0.05       33.16     64.62 o 
  -9   7   2       26.81      -15.08     44.07 o 
  -8   7   2       69.25       52.65     27.01 o 
  -7   7   2       96.62       22.47     25.20 o 
  -6   7   2      273.66      288.47     38.15 o 
  -5   7   2        3.36       22.04     20.63 o 
  -4   7   2      376.47      430.42     69.53 o 
  -3   7   2       29.91       40.52     30.26 o 
  -2   7   2      228.53      192.58     34.29 o 
  -1   7   2      360.66      367.19     46.14 o 
   0   7   2        6.67       -2.96     42.75 o 
   1   7   2       82.29      121.18     19.62 o 
   2   7   2      165.00      215.17     22.75 o 
   3   7   2        0.12       28.33     16.85 o 
   4   7   2        1.27       18.59     34.36 o 
   5   7   2        9.14       19.32     18.60 o 
   6   7   2       20.31        7.01     66.55 o 
   7   7   2        7.42      -23.08     23.93 o 
   8   7   2        1.46      -17.76     25.47 o 
 -10   8   2      545.23      518.44     50.47 o 
  -9   8   2      695.00      805.46     54.72 o 
  -8   8   2     1631.79     1786.56     77.60 o 
  -7   8   2     2588.29     2485.73     86.01 o 
  -6   8   2      620.41      637.01     47.02 o 
  -5   8   2      117.93      164.37     37.53 o 
  -4   8   2     2690.14     2782.36     85.94 o 
  -3   8   2     4661.97     5008.51    518.57 o 
  -2   8   2    13888.48    14272.22    237.09 o 
  -1   8   2    13214.30    13434.94    245.73 o 
   0   8   2     1955.48     1892.71    120.79 o 
   1   8   2      229.56      270.98     26.67 o 
   2   8   2      208.68      234.10     45.35 o 
   3   8   2     1679.01     1710.72     58.83 o 
   4   8   2     3818.67     3911.88    172.25 o 
   5   8   2     3132.31     3153.67     89.51 o 
   6   8   2     1541.03     1578.16    162.50 o 
   7   8   2      371.09      335.83     35.41 o 
   8   8   2        0.96      -23.48     55.95 o 
  -9   9   2      362.98      278.56     37.66 o 
  -8   9   2       52.46       39.13     25.57 o 
  -7   9   2     2746.09     3029.57     98.52 o 
  -6   9   2     5932.63     6443.56    137.17 o 
  -5   9   2     7946.83     8704.07    305.76 o 
  -4   9   2    11532.71    12164.59    277.51 o 
  -3   9   2     8083.99     7830.31    892.45 o 
  -2   9   2      155.77      128.35     34.20 o 
  -1   9   2     4762.91     5287.78    158.53 o 
   0   9   2     8319.06     7315.90    214.14 o 
   1   9   2    10986.61    10973.42    162.39 o 
   2   9   2     9947.20    10026.74    330.58 o 
   3   9   2     5504.49     5293.39    261.09 o 
   4   9   2     1363.00     1282.96     57.14 o 
   5   9   2       67.02       45.72     38.81 o 
   6   9   2     1451.14     1302.92     64.75 o 
   7   9   2     1720.37     1591.32     93.10 o 
  -9  10   2     1380.88     1503.67    112.99 o 
  -8  10   2     2417.07     2520.02     99.02 o 
  -7  10   2     2795.03     2800.61    201.90 o 
  -6  10   2      752.43      952.28     99.23 o 
  -5  10   2       50.49        8.17     27.41 o 
  -4  10   2      889.44      973.17     89.58 o 
  -3  10   2     7637.57     6771.70    574.76 o 
  -2  10   2    16787.51    18176.70    300.29 o 
  -1  10   2    10992.09    11479.95    248.34 o 
   0  10   2     5567.47     5263.49    194.45 o 
   1  10   2      883.37      876.97    105.91 o 
   2  10   2      273.90      284.96     28.37 o 
   3  10   2     2509.24     2445.15     95.17 o 
   4  10   2     5395.29     5639.64    170.33 o 
   5  10   2     4244.99     4063.28    107.70 o 
   6  10   2     1982.54     2094.65    123.18 o 
   7  10   2      397.47      427.54     39.83 o 
  -8  11   2       15.74       61.96     37.24 o 
  -7  11   2      214.33      235.15     34.55 o 
  -6  11   2     1018.17     1032.04     63.32 o 
  -5  11   2     1523.03     1534.16    210.34 o 
  -4  11   2      369.85      426.19     52.17 o 
  -3  11   2      607.55      568.18     70.36 o 
  -2  11   2      739.08      678.95     69.17 o 
  -1  11   2      188.34      104.01     44.40 o 
   0  11   2      780.63      925.64     90.31 o 
   1  11   2     1418.54     1437.81     65.85 o 
   2  11   2     1213.99     1221.88     57.20 o 
   3  11   2      763.13      851.45     56.91 o 
   4  11   2      109.02       90.21     29.18 o 
   5  11   2       10.79      -17.41     20.75 o 
   6  11   2       90.49       52.50     26.46 o 
  -7  12   2       38.44        6.29     85.58 o 
  -6  12   2      103.77       42.57     52.08 o 
  -5  12   2       71.34       51.51     48.38 o 
  -4  12   2       39.12       48.18     71.28 o 
  -3  12   2      439.38      456.73     40.97 o 
  -2  12   2      336.74      314.27     48.43 o 
  -1  12   2      368.62      401.44     54.35 o 
   0  12   2       34.39       58.70     40.78 o 
   1  12   2        2.72      -43.13     61.54 o 
   2  12   2       19.12       22.79     21.25 o 
   3  12   2      137.55      150.56     25.21 o 
   4  12   2      181.03      244.37     80.90 o 
   5  12   2      156.34      147.43     71.08 o 
   6  12   2       29.45       -9.74     25.49 o 
  -7  13   2      281.99      290.88     50.03 o 
  -6  13   2     1264.32     1469.58    116.93 o 
  -5  13   2     2624.94     3106.78    350.03 o 
  -4  13   2     1940.53     2345.37     96.41 o 
  -3  13   2      366.73      406.11     63.11 o 
  -2  13   2       80.89       37.16     42.34 o 
  -1  13   2      286.52      322.90     49.17 o 
   0  13   2     2675.01     3043.79    152.21 o 
   1  13   2     3188.68     3159.59    196.63 o 
   2  13   2     2721.44     2886.01     97.22 o 
   3  13   2     1079.83     1098.51     60.35 o 
   4  13   2      219.16      202.57     30.68 o 
   5  13   2        6.18       -2.23     38.43 o 
  -5  14   2        1.23      -28.24     28.24 o 
  -4  14   2      664.37      752.15     58.47 o 
  -3  14   2     2464.99     2583.98    427.29 o 
  -2  14   2     2425.67     2765.49    142.14 o 
  -1  14   2     2733.29     3140.13    152.54 o 
   0  14   2     2380.79     2533.34    145.93 o 
   1  14   2      259.79      233.19     36.37 o 
   2  14   2      327.12      317.04     37.93 o 
   3  14   2     1140.70     1094.04    118.08 o 
   4  14   2     1275.40     1161.42     68.49 o 
  -4  15   2     1067.36     1301.57    102.81 o 
  -3  15   2      513.61      583.01     48.76 o 
  -2  15   2        9.08       93.23     37.82 o 
  -1  15   2      179.20      220.10     46.45 o 
   0  15   2      559.61      646.02     80.75 o 
   1  15   2     1419.90     1458.44    128.09 o 
   2  15   2     1606.95     1549.19    140.52 o 
 -11   1   3     1086.15     1127.31     66.68 o 
 -10   1   3      117.16      112.00     38.81 o 
  -9   1   3       40.22       38.64     25.16 o 
  -8   1   3     2539.79     2382.85    143.73 o 
  -7   1   3     7789.58     7196.51    124.07 o 
  -6   1   3    11141.77    11079.78    170.84 o 
  -5   1   3    11265.57    11080.30    344.35 o 
  -4   1   3     5527.98     5437.30     90.49 o 
  -3   1   3      825.98      873.74     56.97 o 
  -2   1   3    17408.77    16020.34    213.99 o 
  -1   1   3    11288.89    11182.86    149.65 o 
   0   1   3    16146.01    15965.17    167.29 o 
   1   1   3    15956.86    16328.41    265.26 o 
   2   1   3     8504.02     8509.99    100.00 o 
   3   1   3     4248.72     4314.69    157.65 o 
   4   1   3       60.42       47.93     44.64 o 
   5   1   3     1654.59     1660.35     97.28 o 
   6   1   3     2351.44     2233.63     95.62 o 
   7   1   3     1867.23     1948.20     73.85 o 
   8   1   3     1024.31      967.96     57.75 o 
   9   1   3      244.33      291.54     52.54 o 
 -11   2   3      929.80     1036.12     66.63 o 
 -10   2   3     4726.78     4263.47    120.76 o 
  -9   2   3     8676.15     8302.65    456.99 o 
  -8   2   3     9319.08     8724.07    147.24 o 
  -7   2   3     5502.67     5150.62    107.02 o 
  -6   2   3       39.76       59.59     30.95 o 
  -5   2   3     7766.62     7678.02    142.30 o 
  -4   2   3    25033.55    24240.14    196.34 o 
  -3   2   3    53394.15    53247.14    406.00 o 
  -2   2   3    52518.73    43817.23    380.91 o 
  -1   2   3    26453.72    28670.78    269.11 o 
   0   2   3     4141.16     3927.92     89.43 o 
   1   2   3      830.64      848.12     32.02 o 
   2   2   3    10467.98    10598.45    217.09 o 
   3   2   3    30049.89    30589.94    212.99 o 
   4   2   3    20657.22    20375.78    187.72 o 
   5   2   3    12019.17    11784.94    156.01 o 
   6   2   3     3223.11     3121.49     87.19 o 
   7   2   3       36.31       74.66     55.82 o 
   8   2   3      255.42      231.34    136.74 o 
   9   2   3      823.94      750.61     56.00 o 
 -11   3   3      950.75      860.61     74.48 o 
 -10   3   3      390.47      378.07     39.08 o 
  -9   3   3       22.34      -21.59     22.31 o 
  -8   3   3     2632.32     2515.92     83.55 o 
  -7   3   3    12145.70    11075.61    399.56 o 
  -6   3   3    24366.61    23364.14    476.79 o 
  -5   3   3    22967.55    21017.71    634.78 o 
  -4   3   3     9859.99     9693.64    214.00 o 
  -3   3   3     7109.80     7843.33    156.05 o 
  -2   3   3     5310.56     4604.50    129.48 o 
  -1   3   3    20024.48    21354.10    259.39 o 
   0   3   3    41854.30    43303.04    330.53 o 
   1   3   3    42245.06    42790.98    934.89 o 
   2   3   3    22245.13    23597.47    176.68 o 
   3   3   3     4762.19     4565.82    113.60 o 
   4   3   3        2.97      -16.51     16.51 o 
   5   3   3     1563.70     1760.88     62.32 o 
   6   3   3     4911.87     4822.34    253.12 o 
   7   3   3     3919.04     4087.29    144.94 o 
   8   3   3     2194.03     1957.90    203.68 o 
 -11   4   3      609.32      569.64     53.09 o 
 -10   4   3      650.31      606.91     49.93 o 
  -9   4   3      668.70      622.22     48.74 o 
  -8   4   3     2504.99     2441.92     82.72 o 
  -7   4   3     1635.52     1696.43     66.13 o 
  -6   4   3       72.49       58.80     24.57 o 
  -5   4   3     1080.22     1143.53     50.52 o 
  -4   4   3     1127.30     1247.64     52.76 o 
  -3   4   3     9289.01    10058.30    180.85 o 
  -2   4   3    10378.23    10691.23    205.82 o 
  -1   4   3     2722.05     2778.34    109.47 o 
   0   4   3       84.98      120.29     27.87 o 
   1   4   3     1088.80     1424.33     85.39 o 
   2   4   3     3013.74     3223.03    106.46 o 
   3   4   3     3757.61     3830.21     78.86 o 
   4   4   3     2985.39     3170.30     77.36 o 
   5   4   3     1660.32     1679.21    129.33 o 
   6   4   3      533.64      557.47     40.91 o 
   7   4   3      102.61      100.81     28.22 o 
   8   4   3       35.25       33.82     52.90 o 
 -11   5   3       26.34       19.50     30.46 o 
 -10   5   3       70.38        5.01     28.61 o 
  -9   5   3       75.89       74.69     25.32 o 
  -8   5   3      594.47      601.41     45.55 o 
  -7   5   3      795.43      920.04     76.54 o 
  -6   5   3      946.03      987.88     77.04 o 
  -5   5   3     2424.98     2469.12    124.71 o 
  -4   5   3       90.82      110.26     24.09 o 
  -3   5   3       51.98       65.28     33.22 o 
  -2   5   3      466.12      549.45     57.33 o 
  -1   5   3       55.61       30.34     45.55 o 
   0   5   3     1630.80     1527.75     72.55 o 
   1   5   3     3900.38     4103.88    135.19 o 
   2   5   3      182.26      195.94     49.83 o 
   3   5   3      272.55      288.34     24.97 o 
   4   5   3        1.28        1.39     18.34 o 
   5   5   3      187.42      211.57     25.09 o 
   6   5   3      314.56      308.25     31.40 o 
   7   5   3      222.97      248.24     31.16 o 
   8   5   3      134.12      113.85     34.12 o 
 -11   6   3      522.10      575.30     73.47 o 
 -10   6   3     1689.51     1664.17    216.68 o 
  -9   6   3     2502.94     2454.60    232.91 o 
  -8   6   3     3446.25     3145.00     97.29 o 
  -7   6   3     1720.11     1763.00     69.99 o 
  -6   6   3       45.03       37.80     24.08 o 
  -5   6   3     4549.30     4427.48    222.14 o 
  -4   6   3    16464.78    17544.26   1176.58 o 
  -3   6   3    18371.51    18998.62    271.01 o 
  -2   6   3    15725.19    17434.59    293.44 o 
  -1   6   3    14417.92    12763.44    254.20 o 
   0   6   3     2601.12     2363.63     97.90 o 
   1   6   3     1643.68     1842.94     60.67 o 
   2   6   3     4106.55     4204.96     84.40 o 
   3   6   3     7245.50     7383.46    118.81 o 
   4   6   3     6733.82     6943.10    136.09 o 
   5   6   3     3084.24     3221.15     88.61 o 
   6   6   3     1059.42     1065.66     55.48 o 
   7   6   3       51.22       72.91     22.73 o 
   8   6   3      216.94      220.15     31.96 o 
 -10   7   3      374.40      270.55    113.23 o 
  -9   7   3      157.19      188.71     47.73 o 
  -8   7   3     2325.50     2359.87    158.62 o 
  -7   7   3     5268.31     5243.32    122.78 o 
  -6   7   3    13229.76    13180.44    508.08 o 
  -5   7   3    21831.42    22772.08    569.46 o 
  -4   7   3     7750.96     9283.64   1191.16 o 
  -3   7   3      962.24     1149.39     75.78 o 
  -2   7   3     1730.16     1969.01    105.71 o 
  -1   7   3    15430.02    14067.67    301.07 o 
   0   7   3    29877.91    33409.04    425.46 o 
   1   7   3    24845.54    25159.45    214.13 o 
   2   7   3    11040.11    10643.53    510.78 o 
   3   7   3     3017.94     2925.64     76.80 o 
   4   7   3        7.66       98.59     26.31 o 
   5   7   3     1399.39     1531.28     64.01 o 
   6   7   3     3504.00     3684.29    107.47 o 
   7   7   3     3400.89     3374.29    272.30 o 
   8   7   3     1649.37     1628.68     78.30 o 
 -10   8   3      974.88     1078.66     68.77 o 
  -9   8   3     2549.57     2532.95     97.07 o 
  -8   8   3     1977.79     1950.20     81.80 o 
  -7   8   3      351.89      389.04     37.73 o 
  -6   8   3      301.84      389.23     63.73 o 
  -5   8   3      303.22      343.19     35.78 o 
  -4   8   3     8034.99     9507.89    950.40 o 
  -3   8   3    15682.87    16379.28    273.51 o 
  -2   8   3    14633.58    15783.57    284.12 o 
  -1   8   3     7028.43     6857.10    220.07 o 
   0   8   3     2649.54     3419.21    154.36 o 
   1   8   3       80.89      101.55     20.52 o 
   2   8   3     3530.22     3542.92    279.50 o 
   3   8   3     4529.13     4473.24    312.60 o 
   4   8   3     5365.23     5328.39    191.05 o 
   5   8   3     3433.61     3536.56    136.14 o 
   6   8   3      760.67      834.38    122.42 o 
   7   8   3       18.66        7.79     37.98 o 
  -9   9   3        6.91      -42.25     71.98 o 
  -8   9   3       69.39       72.33     29.08 o 
  -7   9   3      596.38      545.27     47.28 o 
  -6   9   3      206.41      248.42     34.24 o 
  -5   9   3      333.79      365.28     81.41 o 
  -4   9   3     1017.73      977.08     61.37 o 
  -3   9   3        1.93       42.34     33.30 o 
  -2   9   3       18.86       38.89     36.75 o 
  -1   9   3      297.34      279.17     50.65 o 
   0   9   3      722.87      658.10     70.08 o 
   1   9   3      737.78      674.27     41.46 o 
   2   9   3      508.22      542.85     37.74 o 
   3   9   3      175.82      144.42     24.06 o 
   4   9   3        3.42       36.94     20.28 o 
   5   9   3      118.92       90.32     53.07 o 
   6   9   3       58.81       26.22     90.77 o 
   7   9   3       71.18      104.60     26.71 o 
  -9  10   3      476.40      526.56     50.56 o 
  -8  10   3      482.74      598.55     50.70 o 
  -7  10   3       79.03       84.40     32.31 o 
  -6  10   3        5.76      -13.72     25.39 o 
  -5  10   3       49.46       53.67     28.38 o 
  -4  10   3     1188.52     1203.65     64.51 o 
  -3  10   3     5026.10     5468.93    180.67 o 
  -2  10   3     2757.87     2775.43    135.80 o 
  -1  10   3      773.68      687.05     79.04 o 
   0  10   3      164.54      191.66     49.00 o 
   1  10   3      136.78      132.21     24.79 o 
   2  10   3      717.67      727.85     49.22 o 
   3  10   3     1364.63     1463.20     62.18 o 
   4  10   3      945.91      906.62     54.85 o 
   5  10   3      667.29      689.85     48.60 o 
   6  10   3      135.98      170.67     27.61 o 
  -8  11   3      709.44      807.16     60.81 o 
  -7  11   3     2171.79     2235.28    114.56 o 
  -6  11   3     3744.02     4479.98    242.48 o 
  -5  11   3     3695.81     4475.63    333.48 o 
  -4  11   3     2366.62     2631.50     95.56 o 
  -3  11   3      364.99      430.55     59.12 o 
  -2  11   3     1142.26     1205.94     95.84 o 
  -1  11   3     4562.70     4712.88    190.65 o 
   0  11   3     7076.59     6810.38    234.33 o 
   1  11   3     4903.68     4821.16    256.28 o 
   2  11   3     3543.77     3265.04    338.61 o 
   3  11   3     1080.76     1101.24     95.62 o 
   4  11   3       78.19       79.97     26.55 o 
   5  11   3      581.33      522.48     44.24 o 
   6  11   3      851.47      839.30    102.56 o 
  -8  12   3     1182.93     1179.93    155.54 o 
  -7  12   3      795.03      758.02     68.51 o 
  -6  12   3       51.20       67.25     51.92 o 
  -5  12   3     1656.98     2031.70     91.47 o 
  -4  12   3     3589.94     3905.72    450.65 o 
  -3  12   3     4477.89     5215.87    185.99 o 
  -2  12   3     6970.30     8064.04    238.96 o 
  -1  12   3     4983.11     5302.68    204.34 o 
   0  12   3      819.67      845.10     93.02 o 
   1  12   3      126.96      133.97     26.54 o 
   2  12   3     1581.52     1713.44     70.78 o 
   3  12   3     3509.23     3372.25    233.01 o 
   4  12   3     2998.65     3158.84     99.71 o 
   5  12   3     1513.33     1585.20     73.85 o 
  -7  13   3      570.67      610.76     58.38 o 
  -6  13   3     1095.86     1174.94     78.30 o 
  -5  13   3     1119.16     1479.70     84.06 o 
  -4  13   3      567.17      592.11     49.70 o 
  -3  13   3       10.41        9.04     41.11 o 
  -2  13   3       14.23      -18.00     41.68 o 
  -1  13   3      337.82      343.71     64.96 o 
   0  13   3     1714.60     1491.61    129.18 o 
   1  13   3     2045.79     1971.09    115.87 o 
   2  13   3     1069.45     1144.35     73.25 o 
   3  13   3      195.43      201.34     30.95 o 
   4  13   3       14.85      -24.29     24.29 o 
  -6  14   3        0.16      -17.88     31.71 o 
  -5  14   3        5.88       18.71     32.62 o 
  -4  14   3        8.34       18.64     51.88 o 
  -3  14   3       20.79      154.48     40.78 o 
  -2  14   3        0.10       66.18     39.30 o 
  -1  14   3        1.68      -37.74     37.74 o 
   0  14   3        5.11      -45.87     45.87 o 
   1  14   3       21.70       73.24     47.36 o 
   2  14   3       21.10       47.65     25.28 o 
   3  14   3        0.29       15.32     23.07 o 
  -4  15   3      294.65      314.22     41.48 o 
  -3  15   3       13.30      -34.37     41.60 o 
  -2  15   3      123.59      184.99     48.26 o 
  -1  15   3      277.24      375.76     66.60 o 
   0  15   3      951.90     1156.81    121.31 o 
   1  15   3     1322.81     1452.53    107.92 o 
 -12   0   4      756.91      745.12     60.06 o 
 -11   0   4     2919.55     2584.69    112.33 o 
 -10   0   4     6440.92     5971.14    139.31 o 
  -9   0   4     8268.09     7466.37    147.71 o 
  -8   0   4     4913.00     4538.83    107.92 o 
  -7   0   4     1258.34     1247.15    143.10 o 
  -6   0   4     5936.59     5776.16    110.43 o 
  -5   0   4    21991.79    21691.95    206.39 o 
  -4   0   4    60584.83    54734.80    468.36 o 
  -3   0   4    45255.40    44889.37    414.19 o 
  -2   0   4    50817.30    54683.27    408.54 o 
  -1   0   4    10443.11    10812.90    155.32 o 
   0   0   4     2293.05     2503.78     75.45 o 
   1   0   4     8088.05     8108.29    119.55 o 
   2   0   4    35627.15    36114.20    557.49 o 
   3   0   4    28905.51    28598.52    218.07 o 
   4   0   4    18877.87    17940.58    183.71 o 
   5   0   4     3948.52     3806.48    117.59 o 
   6   0   4      452.25      378.23     34.24 o 
   7   0   4      156.95      101.02     26.09 o 
   8   0   4     1201.78     1078.22    147.77 o 
 -12   1   4      513.97      464.81     47.94 o 
 -11   1   4      370.44      371.34     53.98 o 
 -10   1   4       26.30      -25.54     25.54 o 
  -9   1   4     1928.10     1818.47     75.71 o 
  -8   1   4     7106.69     6629.08    131.61 o 
  -7   1   4    16301.99    15479.71    226.38 o 
  -6   1   4    13938.20    13058.81    164.66 o 
  -5   1   4    16688.50    16692.10    186.89 o 
  -4   1   4     3876.37     4023.92    126.37 o 
  -3   1   4     3511.91     3278.81    115.01 o 
  -2   1   4     6405.60     6420.57    141.38 o 
  -1   1   4    35006.81    35939.14    297.58 o 
   0   1   4    15986.16    16019.65    191.91 o 
   1   1   4    16783.09    17212.88    146.17 o 
   2   1   4     4461.38     4895.48    113.78 o 
   3   1   4        9.89       16.21     16.62 o 
   4   1   4     2069.90     2186.96     66.62 o 
   5   1   4     5260.08     5140.07    125.84 o 
   6   1   4     2856.87     2894.31    218.32 o 
   7   1   4     2380.90     2371.98     99.34 o 
   8   1   4      691.04      636.42    142.97 o 
 -12   2   4      187.93      148.49     66.84 o 
 -11   2   4       26.55       34.83     26.77 o 
 -10   2   4      321.69      366.49     37.12 o 
  -9   2   4     1107.50     1172.69     66.96 o 
  -8   2   4      139.85      159.13     83.08 o 
  -7   2   4      140.04       96.06     35.36 o 
  -6   2   4      653.26      620.10     40.45 o 
  -5   2   4       26.62       71.37     32.60 o 
  -4   2   4     6758.92     6818.35    161.14 o 
  -3   2   4     5776.19     5136.06    143.64 o 
  -2   2   4     1074.13     1091.30     68.18 o 
  -1   2   4       22.62       21.62     26.14 o 
   0   2   4     1734.56     1794.26     68.38 o 
   1   2   4      602.02      656.72     40.19 o 
   2   2   4     2306.55     2405.69     60.00 o 
   3   2   4     1173.88     1242.13     47.68 o 
   4   2   4     1597.32     1682.12    114.02 o 
   5   2   4      150.82      153.97     23.16 o 
   6   2   4       12.33      -38.54     86.32 o 
   7   2   4        8.14      -26.50     53.93 o 
   8   2   4       47.23       78.48     31.73 o 
 -11   3   4      331.75      291.41     39.71 o 
 -10   3   4       19.53       -0.25     36.13 o 
  -9   3   4      558.72      565.54     44.10 o 
  -8   3   4     2082.61     2130.95    144.49 o 
  -7   3   4     4087.77     4283.67    102.84 o 
  -6   3   4     5461.15     5513.65    131.45 o 
  -5   3   4     4681.23     4687.60    102.18 o 
  -4   3   4      527.86      739.51     59.14 o 
  -3   3   4     3346.94     3391.77    120.18 o 
  -2   3   4     9324.85     9436.52    196.13 o 
  -1   3   4     7627.85     7481.96    154.84 o 
   0   3   4    14451.58    14818.73    202.54 o 
   1   3   4     8317.61     8346.56    150.08 o 
   2   3   4      505.71      548.11     31.30 o 
   3   3   4        3.95       -3.36     27.29 o 
   4   3   4      574.15      671.25     50.21 o 
   5   3   4     1090.10     1104.35     53.46 o 
   6   3   4     1384.20     1420.17     63.38 o 
   7   3   4      473.08      537.47     42.90 o 
   8   3   4      151.70      169.28     37.49 o 
 -11   4   4     1595.07     1496.15     80.71 o 
 -10   4   4     3683.42     3639.52    119.59 o 
  -9   4   4     5252.29     5070.73    127.67 o 
  -8   4   4     3209.99     3127.20     79.39 o 
  -7   4   4       55.65       76.82     26.23 o 
  -6   4   4     2684.05     2711.00    221.15 o 
  -5   4   4    17100.39    16973.05    512.28 o 
  -4   4   4    32459.74    34553.34    379.66 o 
  -3   4   4    38178.96    37575.59    412.21 o 
  -2   4   4    17071.34    15662.74    270.57 o 
  -1   4   4     2983.22     3261.36    114.32 o 
   0   4   4       20.11       37.00     27.95 o 
   1   4   4    10934.20    11620.74    130.81 o 
   2   4   4    14620.74    14716.26    234.63 o 
   3   4   4    13026.30    13207.65    154.39 o 
   4   4   4     7751.58     7693.93    126.75 o 
   5   4   4     2583.44     2547.97     85.62 o 
   6   4   4       80.57       49.38     63.31 o 
   7   4   4      308.24      292.74     39.80 o 
   8   4   4      716.71      636.61     52.94 o 
 -11   5   4      433.14      378.84     41.92 o 
 -10   5   4      111.02      144.30     66.68 o 
  -9   5   4     1348.42     1431.98     70.14 o 
  -8   5   4     5802.22     5428.71    204.23 o 
  -7   5   4    14679.83    13832.93    195.90 o 
  -6   5   4    19701.50    19015.66    231.50 o 
  -5   5   4    14325.75    15135.42    198.56 o 
  -4   5   4      958.77      833.36     69.45 o 
  -3   5   4      403.62      410.24     51.65 o 
  -2   5   4    17343.24    13376.31    266.80 o 
  -1   5   4    39480.43    35690.91    378.42 o 
   0   5   4    40573.13    39821.86    368.81 o 
   1   5   4    22319.08    21414.63    516.00 o 
   2   5   4     6024.72     5958.50    416.28 o 
   3   5   4      105.16      143.18     20.52 o 
   4   5   4     1726.70     1715.87     81.68 o 
   5   5   4     3465.58     3353.47     91.35 o 
   6   5   4     5416.97     5183.61    172.62 o 
   7   5   4     3406.24     3408.02    103.88 o 
 -11   6   4      895.14      866.90     66.03 o 
 -10   6   4     2039.14     1811.50     84.22 o 
  -9   6   4     1155.54     1022.06     77.41 o 
  -8   6   4      546.99      520.70     35.35 o 
  -7   6   4      302.27      357.45     36.15 o 
  -6   6   4       61.25       47.66     36.92 o 
  -5   6   4     6505.91     7614.05    754.87 o 
  -4   6   4    10197.50    11472.97    229.51 o 
  -3   6   4     7983.11     8343.15    212.97 o 
  -2   6   4     7219.59     5807.62    181.52 o 
  -1   6   4     3964.10     4021.22    140.41 o 
   0   6   4       36.88       62.81     31.08 o 
   1   6   4     4401.76     4925.78     94.25 o 
   2   6   4     4201.69     4404.76     91.24 o 
   3   6   4     4704.98     4623.76     97.36 o 
   4   6   4     2256.08     2329.83    220.94 o 
   5   6   4     1248.34     1285.77     59.59 o 
   6   6   4      198.69      200.65     28.99 o 
   7   6   4       95.68       70.70     54.43 o 
 -11   7   4        1.15      -18.47     27.00 o 
 -10   7   4        0.64      -25.59     78.55 o 
  -9   7   4       98.98      114.12     32.26 o 
  -8   7   4      107.18       89.57     24.64 o 
  -7   7   4      182.34      208.90     30.79 o 
  -6   7   4       35.82       84.83     26.95 o 
  -5   7   4      172.44      292.37    102.70 o 
  -4   7   4        1.99       25.24     36.17 o 
  -3   7   4      118.92      154.41     44.40 o 
  -2   7   4        1.53       28.28     41.19 o 
  -1   7   4     1268.25     1223.47     98.01 o 
   0   7   4      593.17      811.55     69.50 o 
   1   7   4      156.72      209.02     23.99 o 
   2   7   4       11.43        6.18     17.68 o 
   3   7   4        0.58      -17.14     17.14 o 
   4   7   4        4.51       15.14     19.98 o 
   5   7   4        0.57      -24.90     54.96 o 
   6   7   4        6.80       42.84     34.00 o 
   7   7   4        4.18       94.24     25.28 o 
 -10   8   4     1100.25     1162.34    139.25 o 
  -9   8   4      969.13     1108.30     68.49 o 
  -8   8   4      521.08      486.76     38.06 o 
  -7   8   4       45.31       46.71     26.33 o 
  -6   8   4     1555.38     1715.32     77.15 o 
  -5   8   4     3165.43     3382.15    104.64 o 
  -4   8   4     7875.56     8156.07    208.19 o 
  -3   8   4     9297.78    10407.39    247.91 o 
  -2   8   4     6149.16     5747.52    203.63 o 
  -1   8   4      740.73      678.61     85.71 o 
   0   8   4      614.85      673.11     73.28 o 
   1   8   4     2442.67     2511.23    171.93 o 
   2   8   4     4412.43     4137.12    289.96 o 
   3   8   4     2690.23     2651.43    142.82 o 
   4   8   4     2396.55     2344.56    147.63 o 
   5   8   4      624.53      566.06     44.69 o 
   6   8   4       18.50       41.44     22.13 o 
   7   8   4       45.84       37.98     25.54 o 
 -10   9   4        1.94      -39.26     53.19 o 
  -9   9   4      720.51      798.77    124.47 o 
  -8   9   4     3357.74     3656.52    180.88 o 
  -7   9   4     7008.69     7418.77    196.47 o 
  -6   9   4     4913.17     5533.64    350.20 o 
  -5   9   4     3920.07     4379.76    172.88 o 
  -4   9   4     1620.69     1697.92    106.49 o 
  -3   9   4     1074.28     1265.55     95.68 o 
  -2   9   4     8074.90     8576.16    255.46 o 
  -1   9   4    13885.13    11130.00    268.42 o 
   0   9   4    11309.87    11270.27    247.48 o 
   1   9   4     9236.20     8739.78    325.55 o 
   2   9   4     1899.71     1861.95    188.80 o 
   3   9   4        6.85       -4.92     36.50 o 
   4   9   4      797.02      889.24     52.43 o 
   5   9   4     2578.99     2690.58    186.27 o 
   6   9   4     1805.45     1756.45     77.67 o 
  -9  10   4     1438.93     1558.53     83.62 o 
  -8  10   4     1221.38     1358.70     64.56 o 
  -7  10   4       13.54      102.57     29.46 o 
  -6  10   4     1547.70     1949.28    242.73 o 
  -5  10   4     3010.61     3171.73    105.68 o 
  -4  10   4     6941.29     7148.28    210.40 o 
  -3  10   4    10549.82    11068.12    273.82 o 
  -2  10   4     8628.04     8369.16    246.18 o 
  -1  10   4     1407.69     1163.14    103.35 o 
   0  10   4       66.21      -10.19     38.81 o 
   1  10   4      847.50      866.32     68.02 o 
   2  10   4     4395.22     4285.71    154.43 o 
   3  10   4     6327.99     6258.39    129.13 o 
   4  10   4     3470.79     3485.02    172.69 o 
   5  10   4      859.61      949.75     57.74 o 
   6  10   4       60.57       77.35     25.35 o 
  -9  11   4       18.22       -3.23    116.46 o 
  -8  11   4      214.99      180.18     39.41 o 
  -7  11   4      967.94      976.41     74.60 o 
  -6  11   4     1193.15     1263.79    154.41 o 
  -5  11   4      133.11      151.29     48.39 o 
  -4  11   4      156.36       90.93     45.71 o 
  -3  11   4        8.27      -41.93     41.93 o 
  -2  11   4      513.71      625.16     82.15 o 
  -1  11   4     1398.30     1233.74    104.90 o 
   0  11   4     1178.41      950.41     88.93 o 
   1  11   4      860.33      815.45     49.59 o 
   2  11   4      647.89      638.54     45.44 o 
   3  11   4       67.87       52.87     25.05 o 
   4  11   4       49.57       30.57     32.31 o 
   5  11   4      256.08      282.43     34.14 o 
  -8  12   4        0.68       37.16     29.46 o 
  -7  12   4        3.31      -35.12     96.23 o 
  -6  12   4        3.36       23.22     33.14 o 
  -5  12   4      126.70      171.01     78.27 o 
  -4  12   4      248.81      326.34     58.30 o 
  -3  12   4      108.63      177.26     49.41 o 
  -2  12   4      163.83      168.88     55.83 o 
  -1  12   4       14.13       -8.63     43.98 o 
   0  12   4       54.47      106.96     45.14 o 
   1  12   4       86.72      131.83     29.52 o 
   2  12   4      185.44      211.27     29.88 o 
   3  12   4      300.00      259.69     32.12 o 
   4  12   4       60.74       85.18     27.48 o 
  -7  13   4     1288.80     1633.06     91.51 o 
  -6  13   4     1701.53     2032.16    100.19 o 
  -5  13   4      917.59     1034.30     72.68 o 
  -4  13   4       10.24       54.34     43.49 o 
  -3  13   4      262.46      304.64     56.73 o 
  -2  13   4     1086.66     1041.37    105.45 o 
  -1  13   4     2275.00     1970.02    142.06 o 
   0  13   4     2865.42     2679.29    160.45 o 
   1  13   4     1902.03     1907.75     80.77 o 
   2  13   4      310.65      302.41     34.45 o 
   3  13   4        0.78       34.19     22.45 o 
  -6  14   4      240.79      422.47     48.12 o 
  -5  14   4     1400.88     1652.16     90.00 o 
  -4  14   4     2954.59     3522.00    175.51 o 
  -3  14   4     2305.68     2935.63    162.21 o 
  -2  14   4     1280.46     1474.78    127.01 o 
  -1  14   4      591.92      659.03     80.34 o 
   0  14   4        0.87       22.53     48.01 o 
   1  14   4     1005.12      937.09     62.70 o 
   2  14   4     1739.38     1677.37     78.87 o 
  -4  15   4       85.91       53.52     48.10 o 
  -3  15   4       58.50      117.90     50.15 o 
  -2  15   4      496.35      624.29     83.22 o 
  -1  15   4     1073.92      906.57    108.32 o 
   0  15   4     1364.23     1470.58    135.40 o 
 -12   1   5      349.61      345.30     42.55 o 
 -11   1   5       12.62       93.63     38.02 o 
 -10   1   5      949.91      917.15     69.92 o 
  -9   1   5     2240.15     2104.73    321.91 o 
  -8   1   5     4413.68     4015.32    107.44 o 
  -7   1   5    14162.01    14074.40    190.34 o 
  -6   1   5    11205.78    10753.43    410.62 o 
  -5   1   5       64.20       45.71     35.52 o 
  -4   1   5     1583.95     1450.08     87.22 o 
  -3   1   5     9999.05     9902.73    203.46 o 
  -2   1   5    17693.94    18646.41    250.17 o 
  -1   1   5    14670.63    14345.21    202.42 o 
   0   1   5    13328.57    12955.25    190.18 o 
   1   1   5     6334.24     6350.09     97.46 o 
   2   1   5       14.43       83.96     43.20 o 
   3   1   5     1848.55     1793.42     60.50 o 
   4   1   5     2845.09     2821.95     79.04 o 
   5   1   5     3279.62     3201.16     89.68 o 
   6   1   5     1614.02     1710.38     70.63 o 
   7   1   5      503.39      587.13     46.19 o 
 -12   2   5     1602.01     1629.10     87.85 o 
 -11   2   5     3440.02     3229.60    114.36 o 
 -10   2   5     3915.75     3487.65    112.36 o 
  -9   2   5     4211.01     4147.97    113.86 o 
  -8   2   5      521.83      456.02     40.27 o 
  -7   2   5     1683.71     1737.15    138.94 o 
  -6   2   5    14320.15    13559.89    723.48 o 
  -5   2   5    37941.21    37328.67    418.30 o 
  -4   2   5    46020.19    40722.57    445.52 o 
  -3   2   5    30879.53    28992.37    360.44 o 
  -2   2   5     8260.27     9773.38    190.09 o 
  -1   2   5      470.75      630.00     49.35 o 
   0   2   5    11147.82    10463.18    176.22 o 
   1   2   5    19029.06    19569.51    505.88 o 
   2   2   5    24085.90    24140.38    203.64 o 
   3   2   5    17863.40    17536.43    437.10 o 
   4   2   5     4804.09     4693.23    177.51 o 
   5   2   5      465.87      437.84     35.76 o 
   6   2   5      333.48      339.81     33.40 o 
   7   2   5      974.88     1105.64     62.76 o 
 -12   3   5      261.76      249.41     39.44 o 
 -11   3   5        0.32      -10.48     65.69 o 
 -10   3   5      664.69      659.02     52.27 o 
  -9   3   5     5135.96     5102.44    131.95 o 
  -8   3   5    13225.57    12661.72    248.21 o 
  -7   3   5    14464.66    14464.42    728.45 o 
  -6   3   5     9238.14     8629.21    446.36 o 
  -5   3   5     4056.01     4327.38    145.22 o 
  -4   3   5      165.26      123.26     48.10 o 
  -3   3   5    10617.52     9441.12    215.68 o 
  -2   3   5    30465.64    32645.17    370.49 o 
  -1   3   5    37970.85    41121.55    384.84 o 
   0   3   5    22835.15    23822.93    277.24 o 
   1   3   5     5475.83     5423.05    108.44 o 
   2   3   5      277.17      309.08     27.11 o 
   3   3   5      976.50      977.91    110.77 o 
   4   3   5     4511.78     5092.42    211.80 o 
   5   3   5     5991.36     6089.25    278.51 o 
   6   3   5     3431.72     3509.26    115.87 o 
   7   3   5     1294.06     1336.20     69.04 o 
 -12   4   5      326.57      234.79     93.94 o 
 -11   4   5     1067.94      980.04    115.28 o 
 -10   4   5      851.27      770.76     83.73 o 
  -9   4   5      317.70      175.72     74.00 o 
  -8   4   5      121.49      112.52     31.97 o 
  -7   4   5      418.07      373.20     37.91 o 
  -6   4   5     4268.96     4488.20    112.56 o 
  -5   4   5     4353.68     4602.67    151.58 o 
  -4   4   5     4136.20     4065.57    146.15 o 
  -3   4   5    11592.60    10002.33    229.89 o 
  -2   4   5     3050.09     3587.14    134.82 o 
  -1   4   5      338.94      353.22     43.42 o 
   0   4   5     1970.75     1878.43     85.48 o 
   1   4   5     5357.14     5003.13    333.63 o 
   2   4   5     3218.85     3444.37    144.49 o 
   3   4   5     1207.53     1241.26    112.22 o 
   4   4   5      968.97      836.58     47.64 o 
   5   4   5      265.83      269.33     35.85 o 
   6   4   5       24.03       44.58     20.12 o 
   7   4   5      224.02      306.71     85.10 o 
 -11   5   5        8.08       23.85     69.26 o 
 -10   5   5       11.99       37.26     27.14 o 
  -9   5   5      439.19      507.69     45.12 o 
  -8   5   5      508.97      609.29     66.98 o 
  -7   5   5      299.85      328.59     54.89 o 
  -6   5   5      205.02      185.10     59.98 o 
  -5   5   5      162.84      179.25     42.02 o 
  -4   5   5        8.56       35.76     39.13 o 
  -3   5   5     2700.92     2499.75    127.08 o 
  -2   5   5     3113.78     2952.76    134.05 o 
  -1   5   5     2254.15     2176.81     96.71 o 
   0   5   5      900.04      858.60     61.21 o 
   1   5   5      313.64      333.06     29.19 o 
   2   5   5       29.11       14.56     26.80 o 
   3   5   5      128.09       92.60     50.85 o 
   4   5   5      309.92      363.67     33.62 o 
   5   5   5      366.32      352.98     33.38 o 
   6   5   5       83.55      107.16     25.52 o 
   7   5   5       46.92       40.11     24.18 o 
 -11   6   5     1848.63     1914.59     95.16 o 
 -10   6   5     2346.89     2141.00     96.61 o 
  -9   6   5     1411.32     1453.72     76.00 o 
  -8   6   5        3.21      -26.17     27.60 o 
  -7   6   5      646.41      638.89     50.56 o 
  -6   6   5     5806.55     6743.92    630.59 o 
  -5   6   5    11466.79    12457.05    261.70 o 
  -4   6   5    14923.90    15200.38    294.31 o 
  -3   6   5    14224.45    11564.03    266.51 o 
  -2   6   5     2871.05     2694.24    125.01 o 
  -1   6   5      200.21      287.87     40.04 o 
   0   6   5     6427.44     6644.84    171.08 o 
   1   6   5     8439.99     8719.84    249.49 o 
   2   6   5     9573.95    10107.18    145.35 o 
   3   6   5     4471.33     4488.37    159.74 o 
   4   6   5     1280.57     1248.35     63.06 o 
   5   6   5      290.27      254.20     60.97 o 
   6   6   5      138.68      166.62     29.18 o 
   7   6   5      594.31      639.16     81.95 o 
 -11   7   5        1.70      -24.43     84.56 o 
 -10   7   5      672.26      769.27     60.85 o 
  -9   7   5     4168.37     4186.78    313.84 o 
  -8   7   5     7307.42     7189.24    159.25 o 
  -7   7   5     7934.29     8811.09    332.48 o 
  -6   7   5     7472.41     8676.00    941.84 o 
  -5   7   5     2065.12     2269.60    122.17 o 
  -4   7   5      755.65     1051.33     89.74 o 
  -3   7   5    10772.74     9210.30    244.86 o 
  -2   7   5    16561.89    14727.71    324.64 o 
  -1   7   5    27741.89    29168.86    426.73 o 
   0   7   5    18139.85    19563.40    310.99 o 
   1   7   5     5132.29     4791.11    101.67 o 
   2   7   5      217.18      180.42     26.19 o 
   3   7   5     1369.74     1293.98     58.59 o 
   4   7   5     3008.89     3167.94    105.60 o 
   5   7   5     3544.35     3685.58    103.70 o 
   6   7   5     2389.92     2382.62     88.32 o 
 -10   8   5     1466.93     1324.24     78.04 o 
  -9   8   5     1204.25     1119.03     69.34 o 
  -8   8   5       71.45       11.72     62.32 o 
  -7   8   5      367.91      427.88     44.11 o 
  -6   8   5     2912.97     3216.70    107.14 o 
  -5   8   5     7486.34     8976.46    240.36 o 
  -4   8   5    10904.08    11857.65    277.47 o 
  -3   8   5     6440.78     6465.86    216.91 o 
  -2   8   5     1682.19     1616.75    125.19 o 
  -1   8   5      136.18      136.49     56.73 o 
   0   8   5     1005.83      869.06     72.81 o 
   1   8   5     4272.92     4113.35     95.53 o 
   2   8   5     6092.14     5774.14    481.71 o 
   3   8   5     4294.87     4323.90    286.43 o 
   4   8   5     1680.06     1661.26    150.16 o 
   5   8   5       96.96       60.70     32.52 o 
   6   8   5       14.02       32.60     28.57 o 
 -10   9   5        5.33       55.57     29.90 o 
  -9   9   5       96.73       74.92     58.37 o 
  -8   9   5      384.71      429.37     45.78 o 
  -7   9   5      497.42      569.84     52.30 o 
  -6   9   5      361.36      309.91     51.93 o 
  -5   9   5       52.77      -38.48     38.48 o 
  -4   9   5       26.49       86.90     49.74 o 
  -3   9   5      318.95      306.22     61.10 o 
  -2   9   5      754.10      484.54     66.71 o 
  -1   9   5      493.57      386.19     58.14 o 
   0   9   5      281.58      253.26     44.57 o 
   1   9   5      609.81      669.10     56.71 o 
   2   9   5      188.86      185.75     31.20 o 
   3   9   5       12.65      -21.52     21.52 o 
   4   9   5       92.20       50.71     45.55 o 
   5   9   5      145.07      159.91     42.22 o 
  -9  10   5      147.54      109.46     38.89 o 
  -8  10   5        1.33      105.17     28.83 o 
  -7  10   5      104.13      125.66     37.32 o 
  -6  10   5      863.88     1143.17     78.38 o 
  -5  10   5     1672.39     1962.91    120.88 o 
  -4  10   5     1549.32     1458.67    105.08 o 
  -3  10   5     1444.62     1264.67    105.24 o 
  -2  10   5      210.43      184.92     52.29 o 
  -1  10   5       22.64       40.70     39.63 o 
   0  10   5      703.35      628.52     69.99 o 
   1  10   5     1448.82     1456.98     63.53 o 
   2  10   5     1281.34     1339.84     88.60 o 
   3  10   5      820.62      900.52     58.19 o 
   4  10   5      143.16      194.93     27.64 o 
   5  10   5        4.49      -38.72     38.72 o 
  -9  11   5     1151.43     1352.41     82.34 o 
  -8  11   5     2397.71     3104.40    289.87 o 
  -7  11   5     3144.05     4174.19    286.04 o 
  -6  11   5     2230.46     2695.71    233.62 o 
  -5  11   5      171.92      205.14     50.40 o 
  -4  11   5      431.30      556.79     71.46 o 
  -3  11   5     2539.74     2430.08    144.56 o 
  -2  11   5     5432.17     3985.68    185.61 o 
  -1  11   5     5854.39     4477.73    189.27 o 
   0  11   5     3266.39     3092.53    148.07 o 
   1  11   5     1317.06     1296.49     63.78 o 
   2  11   5       83.65      133.37     24.93 o 
   3  11   5      577.85      612.20     47.13 o 
   4  11   5     1244.82     1282.38    242.29 o 
  -8  12   5       66.48      105.64     35.35 o 
  -7  12   5      273.91      350.16     46.94 o 
  -6  12   5     1952.33     2610.62    206.63 o 
  -5  12   5     4605.76     5678.50    211.60 o 
  -4  12   5     4981.93     5187.26    206.37 o 
  -3  12   5     3208.11     3491.57    172.60 o 
  -2  12   5      988.03      776.81     93.36 o 
  -1  12   5        0.04      111.40     46.20 o 
   0  12   5      959.03      861.75     89.08 o 
   1  12   5     2723.31     2681.41    101.95 o 
   2  12   5     3071.80     3191.38     99.86 o 
   3  12   5     2487.33     2484.84    226.42 o 
  -7  13   5      650.14      891.74    127.05 o 
  -6  13   5      604.88      889.59     67.68 o 
  -5  13   5      203.75      298.87     60.43 o 
  -4  13   5       28.11       64.13     53.11 o 
  -3  13   5      321.68      465.97     69.89 o 
  -2  13   5     1027.23      969.11    104.87 o 
  -1  13   5     1460.47     1675.67    133.36 o 
   0  13   5     1239.31     1119.65    104.96 o 
   1  13   5      431.58      449.82     43.01 o 
   2  13   5       62.22       69.47     27.97 o 
   3  13   5        9.85      -34.44     57.59 o 
  -6  14   5       11.04       54.04     53.40 o 
  -5  14   5        4.10      -49.49     49.49 o 
  -4  14   5        0.27       -2.71     44.72 o 
  -3  14   5        7.92       77.86     45.96 o 
  -2  14   5       90.88      147.50     55.41 o 
  -1  14   5        1.87       16.20     53.93 o 
   0  14   5        0.96      111.56     50.48 o 
   1  14   5        3.09       16.85     25.26 o 
  -4  15   5       42.01       35.93     56.07 o 
  -3  15   5      415.66      474.04     73.59 o 
  -2  15   5      608.43      587.73     85.44 o 
  -1  15   5      703.55      797.29     97.62 o 
 -12   0   6     2152.43     2120.76    214.33 o 
 -11   0   6     3550.85     3412.08    148.53 o 
 -10   0   6     1929.06     1857.14     85.83 o 
  -9   0   6      431.79      504.99     44.41 o 
  -8   0   6     1277.42     1222.79     67.17 o 
  -7   0   6    10130.89     9580.40    166.44 o 
  -6   0   6    25755.50    24637.47    370.13 o 
  -5   0   6    45736.99    49444.09    522.73 o 
  -4   0   6    44691.12    43351.61    472.31 o 
  -3   0   6    17239.99    17776.41    273.82 o 
  -2   0   6     3784.41     3797.53    117.37 o 
  -1   0   6     1565.81     1445.54     70.23 o 
   0   0   6     9429.73     8976.73    171.92 o 
   1   0   6    26669.35    26994.71    478.10 o 
   2   0   6    24304.90    24842.36    220.71 o 
   3   0   6     9113.30     8834.15    138.19 o 
   4   0   6      270.17      272.70     29.10 o 
   5   0   6       76.57       60.29     41.19 o 
   6   0   6      845.51      868.30    150.55 o 
   7   0   6     1912.42     2020.06     84.46 o 
 -12   1   6        0.98      -71.83    124.92 o 
 -11   1   6      329.60      336.08     76.92 o 
 -10   1   6     1960.83     1784.68    121.92 o 
  -9   1   6     7628.19     7547.55    158.88 o 
  -8   1   6    10841.97    10707.89    194.76 o 
  -7   1   6     5016.77     4902.53    134.70 o 
  -6   1   6     3756.21     3947.99    148.52 o 
  -5   1   6       27.85      -41.19     41.19 o 
  -4   1   6     5206.25     5094.40    162.23 o 
  -3   1   6    24899.84    26255.23    344.10 o 
  -2   1   6    23815.18    25064.58    307.64 o 
  -1   1   6    12312.45    12891.63    207.55 o 
   0   1   6     4891.99     5021.96    131.11 o 
   1   1   6     1249.45     1274.14     49.87 o 
   2   1   6      328.36      365.35     29.82 o 
   3   1   6     6739.30     6643.82    166.30 o 
   4   1   6     4582.53     4583.28    244.13 o 
   5   1   6     2850.67     2759.41     87.88 o 
   6   1   6     1202.52     1168.23     62.32 o 
   7   1   6      267.78      250.42     33.95 o 
 -12   2   6       56.70       92.67     35.53 o 
 -11   2   6      134.57      125.91     38.56 o 
 -10   2   6      438.64      434.04     45.20 o 
  -9   2   6      140.48      145.76     37.41 o 
  -8   2   6     1483.74     1399.03     69.48 o 
  -7   2   6     1567.09     1326.33     67.93 o 
  -6   2   6     1161.31     1131.23     83.52 o 
  -5   2   6     1618.48     1495.72     96.41 o 
  -4   2   6     2807.31     2849.17    129.59 o 
  -3   2   6     6174.51     6307.15    173.56 o 
  -2   2   6       73.11      198.97     37.99 o 
  -1   2   6     1445.74     1731.85     80.92 o 
   0   2   6     2861.46     2975.49    104.25 o 
   1   2   6      309.50      371.14     30.52 o 
   2   2   6     1419.57     1472.67     56.05 o 
   3   2   6      430.53      485.27     37.15 o 
   4   2   6        3.59        5.46     41.72 o 
   5   2   6        3.49       27.19     22.12 o 
   6   2   6       65.98       81.11     25.81 o 
   7   2   6       40.33       35.16     29.02 o 
 -12   3   6        6.76       57.68     31.74 o 
 -11   3   6      255.14      316.71     42.34 o 
 -10   3   6      805.32      870.03     62.57 o 
  -9   3   6     1291.48     1232.52     70.27 o 
  -8   3   6     2289.34     2183.41    142.56 o 
  -7   3   6     3208.26     3308.48    109.92 o 
  -6   3   6     1333.22     1414.36     94.89 o 
  -5   3   6      577.72      567.71     63.83 o 
  -4   3   6    10515.18    10835.42    245.94 o 
  -3   3   6     3066.44     2721.51    121.54 o 
  -2   3   6     8897.38     9256.11    201.28 o 
  -1   3   6     8840.47     9618.39    192.64 o 
   0   3   6     1624.82     1724.55     83.23 o 
   1   3   6      169.67      218.49     24.22 o 
   2   3   6      489.13      476.71     44.08 o 
   3   3   6      846.94      843.40     63.75 o 
   4   3   6     2069.62     2185.37     77.04 o 
   5   3   6     1273.79     1313.56     85.51 o 
   6   3   6      279.52      229.40     40.95 o 
 -12   4   6     1673.80     1766.08     93.18 o 
 -11   4   6     2923.22     2840.26    113.60 o 
 -10   4   6     2076.52     2145.20     94.29 o 
  -9   4   6      197.45      155.39     44.15 o 
  -8   4   6      248.52      215.82     54.06 o 
  -7   4   6     7342.90     7418.15    292.55 o 
  -6   4   6    16706.38    16883.01    310.25 o 
  -5   4   6    22315.80    20774.47    345.33 o 
  -4   4   6    10264.57     9235.45    236.53 o 
  -3   4   6     7496.92     7440.22    206.48 o 
  -2   4   6     1094.11     1373.20     90.36 o 
  -1   4   6     6572.65     7074.20    174.91 o 
   0   4   6    16135.54    16621.94    258.27 o 
   1   4   6    18842.45    17590.63    244.60 o 
   2   4   6     6488.92     6517.25    162.42 o 
   3   4   6     5093.87     5093.75    188.70 o 
   4   4   6      881.48      747.01     47.69 o 
   5   4   6      251.79      264.21     31.12 o 
   6   4   6      977.70     1008.88     59.94 o 
 -12   5   6       45.31        4.60     65.15 o 
 -11   5   6      402.84      467.69     94.60 o 
 -10   5   6     3934.25     3925.51    126.43 o 
  -9   5   6     6758.32     6949.94    397.62 o 
  -8   5   6     9471.15     9654.80    523.87 o 
  -7   5   6     8393.85     8804.84    266.60 o 
  -6   5   6     1339.99     1468.21     98.83 o 
  -5   5   6      152.55       64.38     57.72 o 
  -4   5   6     7771.67     6589.56    204.98 o 
  -3   5   6    16169.23    13995.80    296.11 o 
  -2   5   6    30908.38    28827.33    374.67 o 
  -1   5   6    28597.49    28382.92    349.71 o 
   0   5   6    11051.15    11248.93    213.06 o 
   1   5   6      213.91      226.34     25.35 o 
   2   5   6     1746.15     1934.13    145.80 o 
   3   5   6     2684.03     2751.90     93.37 o 
   4   5   6     5026.44     4970.12    114.82 o 
   5   5   6     4095.45     4095.65    110.35 o 
   6   5   6     1894.57     2039.11     90.35 o 
 -11   6   6     1017.97     1104.72    192.05 o 
 -10   6   6      886.00      865.34     66.65 o 
  -9   6   6       91.14      156.62     35.46 o 
  -8   6   6      121.48      167.01     34.01 o 
  -7   6   6     1736.05     1808.65     85.07 o 
  -6   6   6     4599.14     5156.59    180.92 o 
  -5   6   6    11092.47    11771.84    273.00 o 
  -4   6   6     5429.51     4768.54    177.22 o 
  -3   6   6     1404.96     1068.50     88.14 o 
  -2   6   6      881.19      795.19     73.14 o 
  -1   6   6     1291.58     1136.25     77.52 o 
   0   6   6     4084.77     4375.20    145.10 o 
   1   6   6     5812.17     6224.84    117.67 o 
   2   6   6     3419.82     3319.63     89.82 o 
   3   6   6     1028.63     1016.23     64.86 o 
   4   6   6      244.59      267.48     31.22 o 
   5   6   6        7.53       31.91     73.62 o 
   6   6   6      165.03      114.81     60.18 o 
 -11   7   6        1.01      -37.75     94.01 o 
 -10   7   6        2.01       89.07     29.10 o 
  -9   7   6        1.73      -15.24     26.92 o 
  -8   7   6       13.98       65.44     30.32 o 
  -7   7   6      333.67      376.29     44.21 o 
  -6   7   6      145.12       65.86     56.73 o 
  -5   7   6       69.30       91.42     44.15 o 
  -4   7   6      392.33      298.18     56.41 o 
  -3   7   6        7.42       50.40     44.97 o 
  -2   7   6        3.71       71.61     46.04 o 
  -1   7   6       51.62       99.23     41.03 o 
   0   7   6        2.18       71.94     31.41 o 
   1   7   6       26.66       63.14     22.28 o 
   2   7   6       33.45       72.72     22.28 o 
   3   7   6       10.77       58.78     21.62 o 
   4   7   6       36.30       47.38     32.68 o 
   5   7   6        2.30      -21.92     35.76 o 
   6   7   6        1.29       18.47     44.64 o 
 -11   8   6      770.17      721.21     71.34 o 
 -10   8   6      466.85      471.15     59.90 o 
  -9   8   6      116.75      207.46     32.78 o 
  -8   8   6      610.55      677.81     57.83 o 
  -7   8   6     2215.75     2621.27    104.26 o 
  -6   8   6     2804.04     3356.32    158.85 o 
  -5   8   6     5021.77     5388.92    199.24 o 
  -4   8   6     3808.97     3572.14    169.27 o 
  -3   8   6     1838.75     1478.62    119.19 o 
  -2   8   6      174.41      280.29     61.67 o 
  -1   8   6     1725.41     2005.44    123.29 o 
   0   8   6     4011.16     3394.17    130.37 o 
   1   8   6     5413.63     5059.35    156.52 o 
   2   8   6     3018.10     2884.73    202.16 o 
   3   8   6      872.71      873.94     78.55 o 
   4   8   6       17.86       39.77     22.71 o 
   5   8   6       26.92       36.17     25.73 o 
 -10   9   6     1487.41     1666.01    128.87 o 
  -9   9   6     2995.36     3659.80    428.72 o 
  -8   9   6     5025.27     6418.77    251.25 o 
  -7   9   6     4046.32     4805.78    334.41 o 
  -6   9   6      964.19      926.29     93.77 o 
  -5   9   6      214.09      284.08     58.13 o 
  -4   9   6     2958.07     3167.69    165.04 o 
  -3   9   6    10752.36     8857.19    281.16 o 
  -2   9   6    11724.08     8122.74    233.29 o 
  -1   9   6     6911.95     6006.61    193.73 o 
   0   9   6     3449.85     3127.94    133.03 o 
   1   9   6      188.62      159.96     24.83 o 
   2   9   6      464.54      526.91     40.38 o 
   3   9   6     2615.40     2606.19    103.39 o 
   4   9   6     2544.28     2605.62     90.02 o 
   5   9   6     1453.80     1469.38    197.11 o 
 -10  10   6      565.43      651.57    112.29 o 
  -9  10   6      258.23      228.33     49.70 o 
  -8  10   6       80.45      119.03     36.88 o 
  -7  10   6     2064.95     2598.87    280.72 o 
  -6  10   6     4702.50     4865.74    196.81 o 
  -5  10   6     6513.91     6531.76    232.33 o 
  -4  10   6     5659.45     5618.45    211.87 o 
  -3  10   6     1796.09     1156.91    104.27 o 
  -2  10   6       35.65        0.00     43.57 o 
  -1  10   6     1109.61     1047.62     89.58 o 
   0  10   6     3133.57     3273.32    141.64 o 
   1  10   6     4590.96     4499.93    330.73 o 
   2  10   6     4085.83     4115.09    174.39 o 
   3  10   6     1728.82     1629.40    199.57 o 
   4  10   6      372.06      362.56     42.47 o 
  -9  11   6      391.21      405.63     49.67 o 
  -8  11   6      762.80      796.71     99.14 o 
  -7  11   6      444.89      638.35     65.70 o 
  -6  11   6      207.16      235.15     51.06 o 
  -5  11   6       30.38      -43.49     43.49 o 
  -4  11   6      171.72      156.22     61.09 o 
  -3  11   6     1236.63      860.92     97.32 o 
  -2  11   6     1054.45      887.81     86.95 o 
  -1  11   6      734.12      743.73     80.85 o 
   0  11   6      571.93      507.15     64.64 o 
   1  11   6      102.52      111.27     27.11 o 
   2  11   6        0.48       13.52     23.44 o 
   3  11   6       86.31       55.50     27.03 o 
  -8  12   6       13.31        7.29     64.17 o 
  -7  12   6       83.04      159.24     39.91 o 
  -6  12   6      162.92      247.64     52.21 o 
  -5  12   6      379.46      401.27     62.74 o 
  -4  12   6       39.92      -38.48     38.48 o 
  -3  12   6        0.88       12.74     45.96 o 
  -2  12   6        1.51      138.61     49.08 o 
  -1  12   6       96.94       98.99     53.61 o 
   0  12   6      102.65       18.01     47.19 o 
   1  12   6      171.05      212.26     30.55 o 
   2  12   6       38.28       53.03     54.01 o 
   3  12   6       15.96       27.23     24.28 o 
  -7  13   6      768.08     1034.58    184.88 o 
  -6  13   6      192.38      206.54     53.85 o 
  -5  13   6       95.81      122.83     60.10 o 
  -4  13   6     1167.36     1156.79    111.54 o 
  -3  13   6     2022.36     1812.61    142.03 o 
  -2  13   6     2194.10     1817.53    135.54 o 
  -1  13   6     1465.30     1300.58    115.34 o 
   0  13   6      502.74      462.63     70.47 o 
   1  13   6        1.64       47.22     30.87 o 
   2  13   6      152.85      204.29     47.85 o 
  -6  14   6     1866.86     2107.07    148.02 o 
  -5  14   6     2378.61     2976.97    169.12 o 
  -4  14   6     1574.22     1823.68    136.57 o 
  -3  14   6      575.95      478.77     76.97 o 
  -2  14   6       12.66       61.66     52.86 o 
  -1  14   6      545.73      420.54     73.68 o 
   0  14   6     1305.38     1299.37    115.82 o 
 -12   1   7      166.01      166.37     36.45 o 
 -11   1   7     1116.01     1265.81     75.21 o 
 -10   1   7     2812.04     2808.76    106.05 o 
  -9   1   7     4181.16     3976.61    122.69 o 
  -8   1   7     3673.69     3850.25    114.83 o 
  -7   1   7     1636.82     1605.26    107.82 o 
  -6   1   7       11.70      107.54     49.57 o 
  -5   1   7     2837.06     3123.13    138.37 o 
  -4   1   7    17865.26    17546.17    309.11 o 
  -3   1   7    18515.03    18948.87    297.82 o 
  -2   1   7     6500.92     6117.62    158.92 o 
  -1   1   7     4671.99     5023.46    139.89 o 
   0   1   7      973.30     1022.00     66.89 o 
   1   1   7      245.22      197.17     26.16 o 
   2   1   7     3175.86     3162.24     85.10 o 
   3   1   7     3573.34     3638.80    190.37 o 
   4   1   7     1554.53     1645.41     69.18 o 
   5   1   7     1199.83     1171.64     66.22 o 
   6   1   7      447.09      406.81     42.16 o 
 -12   2   7     2490.28     2482.32    342.47 o 
 -11   2   7     1589.57     1568.21     85.67 o 
 -10   2   7      441.87      401.68     45.60 o 
  -9   2   7      561.61      648.40     53.21 o 
  -8   2   7     4849.66     4637.11    130.43 o 
  -7   2   7    16785.92    17043.09    333.85 o 
  -6   2   7    26133.64    25504.11    401.37 o 
  -5   2   7    24095.71    23551.41    379.54 o 
  -4   2   7     7174.79     6821.74    197.80 o 
  -3   2   7       29.87       40.37     47.93 o 
  -2   2   7     2548.87     2570.56    106.70 o 
  -1   2   7    14914.13    15160.47    247.92 o 
   0   2   7    17547.73    17118.26    263.23 o 
   1   2   7    17032.64    16793.11    225.08 o 
   2   2   7     6043.63     5830.17    163.88 o 
   3   2   7     1256.46     1219.45     58.49 o 
   4   2   7        7.43       83.17     25.03 o 
   5   2   7     1380.07     1351.94     66.31 o 
   6   2   7     1453.54     1461.19     72.22 o 
 -12   3   7      193.16      182.62     78.73 o 
 -11   3   7     1761.03     1961.57    273.51 o 
 -10   3   7     4753.73     4485.72    333.37 o 
  -9   3   7     7097.14     6863.99    160.87 o 
  -8   3   7     6665.70     7460.59    163.31 o 
  -7   3   7     3056.79     2810.35    138.98 o 
  -6   3   7      777.07      727.18     78.31 o 
  -5   3   7     6658.66     6175.88    199.10 o 
  -4   3   7    14398.09    13197.53    281.78 o 
  -3   3   7    21919.62    23320.36    356.06 o 
  -2   3   7    22799.69    24978.02    343.34 o 
  -1   3   7    12219.49    14476.66    249.38 o 
   0   3   7      691.89      750.15     59.88 o 
   1   3   7      904.38      927.09     92.38 o 
   2   3   7     2853.90     2655.91    263.12 o 
   3   3   7     4703.81     4370.56    106.17 o 
   4   3   7     5305.64     5558.26    123.14 o 
   5   3   7     1985.75     2105.46     91.55 o 
   6   3   7      235.07      263.44     89.42 o 
 -12   4   7      504.57      490.77     51.97 o 
 -11   4   7      499.79      453.92     65.83 o 
 -10   4   7      164.14       83.60     38.18 o 
  -9   4   7       52.61       61.69     29.94 o 
  -8   4   7     1275.43     1445.55    151.76 o 
  -7   4   7     3847.72     4294.84    168.38 o 
  -6   4   7     3393.76     3136.97    146.86 o 
  -5   4   7     4025.18     4029.32    168.97 o 
  -4   4   7     3531.28     3235.27    147.16 o 
  -3   4   7      145.47      181.22     46.62 o 
  -2   4   7      170.20      162.64     44.07 o 
  -1   4   7     2581.00     2717.05    115.48 o 
   0   4   7     4730.72     4530.97    140.38 o 
   1   4   7     3100.23     3099.37     83.80 o 
   2   4   7     1154.18     1148.16     56.21 o 
   3   4   7       98.96       95.26     59.65 o 
   4   4   7       14.85       79.73     21.43 o 
   5   4   7      150.51      137.68     30.36 o 
   6   4   7      325.31      323.93     36.65 o 
 -12   5   7       28.41      -13.26     31.49 o 
 -11   5   7      127.88      111.30     38.23 o 
 -10   5   7      405.63      445.29    177.99 o 
  -9   5   7      351.77      388.51     45.16 o 
  -8   5   7      424.71      406.82     45.32 o 
  -7   5   7      224.41      239.44     52.21 o 
  -6   5   7      264.01      122.93     56.98 o 
  -5   5   7      430.95      479.12     64.15 o 
  -4   5   7      234.77      284.83     57.31 o 
  -3   5   7     1148.72     1218.37     94.46 o 
  -2   5   7      957.38     1055.45     78.07 o 
  -1   5   7      199.45      191.75     37.08 o 
   0   5   7      216.65      228.17     41.52 o 
   1   5   7       29.44       64.29     19.82 o 
   2   5   7       33.04       36.31     41.39 o 
   3   5   7      697.74      728.47     71.39 o 
   4   5   7      312.83      387.07     60.85 o 
   5   5   7       73.56       28.72     28.41 o 
 -11   6   7     1002.84      958.63    126.99 o 
 -10   6   7      461.23      531.88     53.64 o 
  -9   6   7      243.45      364.13     94.64 o 
  -8   6   7     3477.22     3937.74    408.03 o 
  -7   6   7     7308.41     7423.01    228.07 o 
  -6   6   7     7255.39     7311.55    229.45 o 
  -5   6   7     6975.71     6249.47    214.67 o 
  -4   6   7     3443.15     2515.13    138.37 o 
  -3   6   7       22.06       -5.84     39.96 o 
  -2   6   7     2544.42     2356.22    116.95 o 
  -1   6   7     8774.75     9992.00    235.74 o 
   0   6   7     7414.03     7495.56    196.82 o 
   1   6   7     6836.35     6922.49    131.30 o 
   2   6   7     3727.75     4049.17    105.61 o 
   3   6   7      271.54      239.37     48.51 o 
   4   6   7       87.04      141.03     26.13 o 
   5   6   7      528.64      532.41     45.25 o 
 -11   7   7     1328.14     1520.86     86.24 o 
 -10   7   7     4161.17     4527.76    269.82 o 
  -9   7   7     6802.13     7769.02    712.42 o 
  -8   7   7     4237.06     4713.23    844.35 o 
  -7   7   7     1594.10     1378.49    111.09 o 
  -6   7   7        3.24        5.10     38.15 o 
  -5   7   7     3176.80     2869.96    151.66 o 
  -4   7   7    10684.81     8020.99    246.86 o 
  -3   7   7    18234.91    17059.26    365.36 o 
  -2   7   7    13696.84    14814.84    324.94 o 
  -1   7   7     5776.42     6350.81    198.60 o 
   0   7   7     1064.25     1172.76     86.87 o 
   1   7   7      468.00      572.62     43.37 o 
   2   7   7     3641.41     3730.81    313.00 o 
   3   7   7     4584.54     4765.31    209.62 o 
   4   7   7     2925.82     2796.52    265.04 o 
   5   7   7     1260.87     1201.41    121.54 o 
 -11   8   7      726.05      794.87     70.48 o 
 -10   8   7      116.55      100.18     70.34 o 
  -9   8   7       70.24       58.18     36.38 o 
  -8   8   7      716.21      869.08     65.81 o 
  -7   8   7     3578.78     4114.45    179.57 o 
  -6   8   7     6783.34     6680.51    227.87 o 
  -5   8   7     4829.57     4785.73    196.47 o 
  -4   8   7     2579.78     2081.35    143.69 o 
  -3   8   7      178.46      211.97     65.20 o 
  -2   8   7      867.47      800.60     91.80 o 
  -1   8   7     3784.61     3672.35    143.70 o 
   0   8   7     5677.35     5299.98    171.79 o 
   1   8   7     3835.95     3857.95    117.80 o 
   2   8   7     2381.61     2166.91     80.23 o 
   3   8   7      400.92      377.21     35.94 o 
   4   8   7       10.93       67.49     24.83 o 
 -10   9   7       45.82       52.97     33.30 o 
  -9   9   7      195.78      192.29     46.11 o 
  -8   9   7      470.25      644.87     56.63 o 
  -7   9   7      242.87      217.40     54.35 o 
  -6   9   7       84.92      164.19     56.73 o 
  -5   9   7      107.45       51.88     50.56 o 
  -4   9   7      315.63      265.35     63.32 o 
  -3   9   7      764.15      419.96     61.85 o 
  -2   9   7     1059.42     1022.52     91.48 o 
  -1   9   7      215.54      217.64     46.13 o 
   0   9   7       43.52      104.74     33.54 o 
   1   9   7        4.78       -3.65     24.18 o 
   2   9   7       22.49       -4.07     24.91 o 
   3   9   7      126.48      142.86     29.97 o 
   4   9   7      125.00      132.43     32.80 o 
 -10  10   7        1.11       -7.50     33.87 o 
  -9  10   7      149.06      257.12     73.96 o 
  -8  10   7      268.04      359.72     47.07 o 
  -7  10   7     1124.16     1322.22    115.24 o 
  -6  10   7     1344.66     1586.32    122.42 o 
  -5  10   7      853.91      689.75     84.80 o 
  -4  10   7      209.44      173.08     50.90 o 
  -3  10   7        7.35       51.47     40.78 o 
  -2  10   7       88.28       57.06     39.71 o 
  -1  10   7     1373.73     1375.09    102.26 o 
   0  10   7     1263.96     1329.08     95.67 o 
   1  10   7      796.88      908.24     54.76 o 
   2  10   7      238.16      105.03     31.72 o 
   3  10   7        2.73      -21.82     21.82 o 
  -9  11   7     1864.42     2295.77    171.51 o 
  -8  11   7     1496.99     2051.98    114.02 o 
  -7  11   7      566.49      654.09     82.23 o 
  -6  11   7       16.86       24.17     46.45 o 
  -5  11   7     1342.55     1401.52    111.97 o 
  -4  11   7     3836.41     2994.57    167.55 o 
  -3  11   7     4569.49     3239.36    167.53 o 
  -2  11   7     4162.08     2969.08    162.13 o 
  -1  11   7     1598.45     1521.73    111.90 o 
   0  11   7       55.00       93.64     43.41 o 
   1  11   7      339.25      339.21     37.84 o 
   2  11   7     1156.89     1173.05    116.64 o 
   3  11   7     1268.96     1250.71     69.34 o 
  -8  12   7      774.68     1025.76     74.93 o 
  -7  12   7     2263.21     2558.19    151.26 o 
  -6  12   7     3543.06     3631.21    178.86 o 
  -5  12   7     3284.71     3186.17    170.12 o 
  -4  12   7     1654.40     1278.93    112.64 o 
  -3  12   7       16.96      -45.38     45.38 o 
  -2  12   7      593.57      478.45     76.56 o 
  -1  12   7     2096.43     2029.20    132.66 o 
   0  12   7     2910.30     3119.12    158.22 o 
   1  12   7     2268.98     2289.10     97.07 o 
   2  12   7     1142.70     1126.40    102.90 o 
  -7  13   7      254.01      312.85     62.98 o 
  -6  13   7       25.82      -12.41     40.61 o 
  -5  13   7      164.97      232.43     60.76 o 
  -4  13   7      652.12      658.97     88.65 o 
  -3  13   7      922.91      737.10     98.45 o 
  -2  13   7     1087.34      909.89    104.46 o 
  -1  13   7      431.68      563.10     70.31 o 
   0  13   7       71.64       18.25     40.20 o 
   1  13   7        0.31      -26.15     60.55 o 
  -5  14   7        7.01      -43.00     43.00 o 
  -4  14   7        2.34        2.38     43.90 o 
  -3  14   7       64.49      106.22     51.88 o 
  -2  14   7       29.13      114.52     56.89 o 
  -1  14   7        2.07      -47.93     47.93 o 
 -12   0   8     1282.60     1338.31     87.69 o 
 -11   0   8      733.29      765.20     63.08 o 
 -10   0   8      173.99      232.24     38.69 o 
  -9   0   8     3839.50     3941.18    400.94 o 
  -8   0   8    13166.70    14318.87    326.93 o 
  -7   0   8    20156.97    22768.24    405.31 o 
  -6   0   8    19069.56    22188.91    386.91 o 
  -5   0   8     9829.65     9916.50    250.52 o 
  -4   0   8      310.68      359.03     54.52 o 
  -3   0   8     3372.39     3101.29    128.19 o 
  -2   0   8    17968.61    17937.58    285.55 o 
  -1   0   8    18344.71    16911.04    271.89 o 
   0   0   8    15080.57    14469.38    252.77 o 
   1   0   8     9999.51    10037.55    410.44 o 
   2   0   8     1548.47     1500.05     94.26 o 
   3   0   8      137.31      151.40     26.51 o 
   4   0   8      395.18      458.27     39.79 o 
   5   0   8     1068.29     1114.27     64.01 o 
 -12   1   8      622.46      584.91     59.15 o 
 -11   1   8     2360.47     2233.30    102.27 o 
 -10   1   8     4537.17     4157.07    299.56 o 
  -9   1   8     4379.53     4240.48    130.29 o 
  -8   1   8     1945.39     1844.89    124.70 o 
  -7   1   8       85.14      126.20     52.04 o 
  -6   1   8     2317.59     2271.79    128.55 o 
  -5   1   8    13182.58    12427.30    279.72 o 
  -4   1   8    17677.57    19103.38    334.06 o 
  -3   1   8    19067.42    20698.75    326.97 o 
  -2   1   8     7108.58     7318.55    184.25 o 
  -1   1   8      470.05      555.21     53.46 o 
   0   1   8       11.32       30.34     28.86 o 
   1   1   8     3064.93     3098.08     87.06 o 
   2   1   8     3810.43     3688.68     98.88 o 
   3   1   8     3926.48     3939.01    155.00 o 
   4   1   8     1438.49     1210.62     64.78 o 
   5   1   8      350.02      344.96     37.82 o 
 -12   2   8      110.22       41.89     37.54 o 
 -11   2   8      144.44      198.07     47.89 o 
 -10   2   8       16.02      -23.09     32.61 o 
  -9   2   8      237.69      275.11     39.65 o 
  -8   2   8      827.69      793.68     85.71 o 
  -7   2   8      946.62      975.58     92.55 o 
  -6   2   8      723.55      691.28     78.97 o 
  -5   2   8     1512.10     1458.32    103.46 o 
  -4   2   8      255.56      324.72     53.94 o 
  -3   2   8       65.47      -36.42     36.42 o 
  -2   2   8     2116.93     2497.40    113.63 o 
  -1   2   8      686.77      733.28     66.38 o 
   0   2   8      705.47      632.26     59.96 o 
   1   2   8      886.82      828.78     89.21 o 
   2   2   8      516.61      501.90     39.91 o 
   3   2   8        7.67      -17.28     18.81 o 
   4   2   8      431.94      441.39     55.92 o 
   5   2   8       65.03       67.43     23.81 o 
 -12   3   8      449.67      471.24     53.08 o 
 -11   3   8     1036.57     1013.50     87.48 o 
 -10   3   8      956.72     1140.10     73.95 o 
  -9   3   8     1850.19     2087.86    252.61 o 
  -8   3   8      730.13      694.35     79.12 o 
  -7   3   8      123.85      197.66     51.14 o 
  -6   3   8     1844.70     2142.77    126.69 o 
  -5   3   8     5000.68     4934.35    185.33 o 
  -4   3   8     4640.39     3985.21    161.21 o 
  -3   3   8     3922.44     4241.82    156.34 o 
  -2   3   8     1607.94     1774.33    101.40 o 
  -1   3   8      850.69      966.81     75.10 o 
   0   3   8     1216.46     1218.77     81.37 o 
   1   3   8     2075.23     2135.20    127.87 o 
   2   3   8      672.45      658.32     45.23 o 
   3   3   8      943.03     1067.03    149.33 o 
   4   3   8      926.22      948.26     58.43 o 
   5   3   8      148.59      162.56     48.67 o 
 -12   4   8     1398.58     1381.02     86.85 o 
 -11   4   8      270.52      319.79     42.63 o 
 -10   4   8       94.78      111.35     47.97 o 
  -9   4   8     2000.46     1828.89    138.56 o 
  -8   4   8     7519.24     7591.62    237.25 o 
  -7   4   8    13805.44    12953.14    306.43 o 
  -6   4   8    14226.10    13044.39    307.68 o 
  -5   4   8     3859.90     3339.68    157.70 o 
  -4   4   8      471.19      533.74     66.70 o 
  -3   4   8     2502.78     2484.41    127.91 o 
  -2   4   8     7510.52     8661.65    219.83 o 
  -1   4   8    16079.16    17307.28    299.02 o 
   0   4   8     9258.15     9358.22    211.92 o 
   1   4   8     3191.13     3014.57     88.07 o 
   2   4   8     1931.24     1702.16     80.45 o 
   3   4   8        1.68      -23.60     23.60 o 
   4   4   8      754.08      708.98    112.05 o 
   5   4   8     1535.22     1440.30     76.20 o 
 -12   5   8     1054.79     1350.03    249.59 o 
 -11   5   8     3317.57     3549.45    134.33 o 
 -10   5   8     4958.95     5385.56    156.36 o 
  -9   5   8     5623.36     5877.90    404.92 o 
  -8   5   8     1680.00     1696.77    117.10 o 
  -7   5   8        2.30       58.37     53.60 o 
  -6   5   8     3480.58     3409.86    163.15 o 
  -5   5   8    11813.61    10603.47    280.99 o 
  -4   5   8    15817.98    14284.70    319.69 o 
  -3   5   8    18361.87    16727.62    311.40 o 
  -2   5   8     8378.24     8549.75    213.21 o 
  -1   5   8     1089.63     1157.45     80.71 o 
   0   5   8      346.71      399.06     51.06 o 
   1   5   8     2235.44     2234.29     79.10 o 
   2   5   8     5755.73     6061.24    348.93 o 
   3   5   8     4771.97     4761.35    119.68 o 
   4   5   8     2372.45     2519.32     90.55 o 
   5   5   8      556.63      629.41     50.56 o 
 -12   6   8      520.41      645.66     59.67 o 
 -11   6   8      188.76      225.86     79.18 o 
 -10   6   8        0.34       40.51     35.46 o 
  -9   6   8      734.66      853.18    117.94 o 
  -8   6   8     2454.99     2375.71    142.50 o 
  -7   6   8     3791.25     4326.40    186.13 o 
  -6   6   8     4676.79     4035.72    183.70 o 
  -5   6   8     1470.55     1461.47    112.74 o 
  -4   6   8      479.30      434.96     58.64 o 
  -3   6   8      273.14      147.02     51.47 o 
  -2   6   8     1438.20     1469.00     96.61 o 
  -1   6   8     4590.59     5079.05    175.35 o 
   0   6   8     5785.86     6451.13    191.28 o 
   1   6   8     1842.33     2024.28     77.35 o 
   2   6   8      361.90      388.86     38.14 o 
   3   6   8        2.23       21.35     41.02 o 
   4   6   8      168.54      148.24     35.40 o 
 -11   7   8        0.07      -49.33     49.33 o 
 -10   7   8        1.88       31.69     35.43 o 
  -9   7   8        1.73        3.35     34.88 o 
  -8   7   8      110.10      143.31     56.07 o 
  -7   7   8      100.88      -36.42     41.27 o 
  -6   7   8       59.88       73.83     52.29 o 
  -5   7   8        0.79       -1.89     45.71 o 
  -4   7   8       22.60       10.61     47.11 o 
  -3   7   8        0.41       11.10     43.65 o 
  -2   7   8      825.80      991.32     94.59 o 
  -1   7   8      440.78      549.65     66.03 o 
   0   7   8      162.00      123.82     44.15 o 
   1   7   8       12.80       16.69     24.50 o 
   2   7   8        2.63       62.14     20.61 o 
   3   7   8        0.67        0.31     21.54 o 
   4   7   8       14.56       -5.74     22.29 o 
 -11   8   8      118.97       69.00     98.04 o 
 -10   8   8       95.99      144.97     38.33 o 
  -9   8   8     1081.43     1421.40    211.73 o 
  -8   8   8     2739.64     2893.72    160.29 o 
  -7   8   8     2785.29     2788.27    153.23 o 
  -6   8   8     2520.62     2438.96    147.78 o 
  -5   8   8     1964.39     1660.67    127.82 o 
  -4   8   8        6.70       43.33     54.18 o 
  -3   8   8     1690.86     1867.47    127.39 o 
  -2   8   8     2028.81     2182.54    134.65 o 
  -1   8   8     2332.99     1993.91    109.15 o 
   0   8   8     4114.87     3737.23    147.15 o 
   1   8   8     1558.66     1426.63    121.48 o 
   2   8   8      104.59      126.54     27.12 o 
   3   8   8       62.60       46.74     33.46 o 
 -10   9   8     2570.89     3157.90    127.40 o 
  -9   9   8     2399.09     3003.04    461.52 o 
  -8   9   8     1202.89     1296.93    114.92 o 
  -7   9   8        1.40      -46.61     46.61 o 
  -6   9   8     1128.74     1292.17    113.85 o 
  -5   9   8     5360.93     4531.73    212.72 o 
  -4   9   8     6941.28     5186.97    230.74 o 
  -3   9   8     5912.19     4396.46    178.81 o 
  -2   9   8     4046.42     3649.43    160.00 o 
  -1   9   8      741.00      716.60     73.61 o 
   0   9   8      180.06      159.84     43.99 o 
   1   9   8     2270.21     2524.29     88.25 o 
   2   9   8     2861.73     2813.82    302.12 o 
   3   9   8     1922.74     1847.95     80.18 o 
 -10  10   8       14.80       98.70     44.27 o 
  -9  10   8      646.12      912.56     74.07 o 
  -8  10   8     2577.43     2697.61    170.72 o 
  -7  10   8     3691.13     4183.65    200.05 o 
  -6  10   8     3632.04     3406.59    184.99 o 
  -5  10   8     2013.00     1596.90    122.95 o 
  -4  10   8      287.31      158.94     50.82 o 
  -3  10   8      330.73      326.03     53.20 o 
  -2  10   8     2696.30     2272.02    136.17 o 
  -1  10   8     3420.39     3204.41    148.81 o 
   0  10   8     4042.40     3920.27    162.93 o 
   1  10   8     2147.02     2112.93    139.74 o 
   2  10   8      327.47      336.16     64.96 o 
  -9  11   8      346.96      411.98     51.47 o 
  -8  11   8      254.47      298.47     65.37 o 
  -7  11   8       25.48       16.52     48.83 o 
  -6  11   8       21.93       -2.71     43.82 o 
  -5  11   8      154.70       92.33     57.39 o 
  -4  11   8     1752.86     1137.98    109.68 o 
  -3  11   8      849.63      738.25     84.71 o 
  -2  11   8      180.85      199.71     53.53 o 
  -1  11   8      156.26      134.51     43.33 o 
   0  11   8       25.28       -3.29     34.94 o 
   1  11   8      105.31      147.03     28.76 o 
   2  11   8      258.16      271.57     35.23 o 
  -8  12   8      147.19      318.18     61.66 o 
  -7  12   8      203.88      192.56     56.40 o 
  -6  12   8       41.97       69.22     44.48 o 
  -5  12   8       68.47      111.16     55.17 o 
  -4  12   8        0.82       72.43     48.75 o 
  -3  12   8       10.39       15.87     49.00 o 
  -2  12   8      132.61      -35.76     54.02 o 
  -1  12   8      232.86      304.22     56.65 o 
   0  12   8      100.01       85.26     49.00 o 
   1  12   8        0.81      -21.75     21.75 o 
  -7  13   8       18.53       63.14     46.94 o 
  -6  13   8      393.14      316.90     68.49 o 
  -5  13   8     1201.20     1141.14    117.22 o 
  -4  13   8     1917.05     1469.33    130.42 o 
  -3  13   8     1638.96     1296.21    119.95 o 
  -2  13   8      646.26      468.91     74.67 o 
  -1  13   8       44.64       92.24     48.10 o 
 -13   1   9      401.02      357.98     51.31 o 
 -12   1   9      841.10      844.28     73.47 o 
 -11   1   9     1750.73     1788.33    161.15 o 
 -10   1   9     2147.30     2236.28    209.55 o 
  -9   1   9     1300.24     1440.60    113.62 o 
  -8   1   9      229.36      190.84     66.11 o 
  -7   1   9     1057.25     1156.79    104.32 o 
  -6   1   9     5108.14     5466.92    200.72 o 
  -5   1   9    10087.72     9654.75    256.02 o 
  -4   1   9     8565.74     9177.43    237.40 o 
  -3   1   9     5335.08     5747.93    179.16 o 
  -2   1   9     1525.18     1656.74     98.51 o 
  -1   1   9      185.07      270.68     42.76 o 
   0   1   9     2254.21     2292.71    110.56 o 
   1   1   9     3937.46     3760.84    103.32 o 
   2   1   9     1744.91     1634.44    159.27 o 
   3   1   9      801.31      758.94     53.33 o 
   4   1   9      648.71      621.19    113.90 o 
 -12   2   9      324.38      203.62    210.29 o 
 -11   2   9       26.14       58.49     39.96 o 
 -10   2   9     1451.76     1338.80    100.87 o 
  -9   2   9     6300.95     6738.71    235.63 o 
  -8   2   9    12492.94    13112.61    322.45 o 
  -7   2   9    12893.54    14465.01    330.32 o 
  -6   2   9     7489.99     8245.22    245.49 o 
  -5   2   9     1212.33     1678.56    115.03 o 
  -4   2   9     1959.43     1842.05    116.49 o 
  -3   2   9    11258.45    11760.28    260.58 o 
  -2   2   9    15557.33    16397.83    296.54 o 
  -1   2   9    15401.33    16098.83    287.13 o 
   0   2   9     7779.21     7341.94    195.82 o 
   1   2   9     1095.39     1164.51     59.14 o 
   2   2   9        2.28        0.44     23.48 o 
   3   2   9      541.78      576.79     47.01 o 
   4   2   9     1345.14     1261.59     68.43 o 
 -12   3   9     2108.79     2289.71    110.80 o 
 -11   3   9     3717.97     3925.06    141.57 o 
 -10   3   9     3818.25     3969.41    136.53 o 
  -9   3   9     1780.96     1613.28    122.95 o 
  -8   3   9       21.64      114.36     53.77 o 
  -7   3   9     2036.80     2090.71    132.12 o 
  -6   3   9     6616.35     6407.32    221.87 o 
  -5   3   9    16976.95    15160.33    330.72 o 
  -4   3   9    17962.38    18834.41    356.02 o 
  -3   3   9     7416.50     8078.02    222.18 o 
  -2   3   9     1379.29     1878.36    108.12 o 
  -1   3   9      156.84      186.97     38.89 o 
   0   3   9     1950.18     1985.38    105.43 o 
   1   3   9     4403.03     4584.62    117.68 o 
   2   3   9     4941.89     4960.63    334.57 o 
   3   3   9     2454.76     2358.12     86.91 o 
   4   3   9      627.35      565.76     47.20 o 
 -12   4   9      255.72      184.68     47.76 o 
 -11   4   9       22.17       10.30     54.59 o 
 -10   4   9      272.09      290.13     42.65 o 
  -9   4   9     1309.71     1213.66    105.80 o 
  -8   4   9     1757.22     1895.35    128.46 o 
  -7   4   9     1669.73     1651.36    124.51 o 
  -6   4   9     1645.37     1629.68    123.12 o 
  -5   4   9      392.14      289.46     61.76 o 
  -4   4   9      343.69      435.99     61.26 o 
  -3   4   9     1786.69     2225.54    121.82 o 
  -2   4   9     1637.50     1955.81    115.13 o 
  -1   4   9     2022.82     2031.56    107.75 o 
   0   4   9     2843.92     2942.60    126.73 o 
   1   4   9      919.50      929.94     53.62 o 
   2   4   9        0.91       66.67     23.35 o 
   3   4   9       78.28      113.07     26.18 o 
   4   4   9      302.50      263.28     35.72 o 
 -12   5   9      115.31      102.14     55.33 o 
 -11   5   9      254.17      386.79     47.82 o 
 -10   5   9      101.48      222.85     38.54 o 
  -9   5   9       12.38      150.53     54.84 o 
  -8   5   9       39.33      135.74     47.85 o 
  -7   5   9      163.34      112.89     53.85 o 
  -6   5   9      592.21      593.22     79.04 o 
  -5   5   9      986.78      732.56     83.99 o 
  -4   5   9      578.31      566.00     75.91 o 
  -3   5   9      764.54      796.86     78.22 o 
  -2   5   9        2.26      -31.16     31.16 o 
  -1   5   9     1252.84     1219.86     89.43 o 
   0   5   9      134.71      128.51     38.89 o 
   1   5   9      167.25      171.55     42.18 o 
   2   5   9      345.46      313.57     34.79 o 
   3   5   9      106.19      100.14     66.14 o 
   4   5   9        4.81       23.35     76.21 o 
 -12   6   9      176.55      206.79     46.87 o 
 -11   6   9        4.70       80.70     39.12 o 
 -10   6   9     1310.60     1389.82    194.43 o 
  -9   6   9     3246.62     3109.08    167.58 o 
  -8   6   9     4779.67     4826.92    204.58 o 
  -7   6   9     6189.10     5524.94    218.13 o 
  -6   6   9     3269.78     3102.15    161.36 o 
  -5   6   9      397.07      124.91     58.88 o 
  -4   6   9      643.48      546.02     69.25 o 
  -3   6   9     4450.25     4445.95    174.18 o 
  -2   6   9     7092.78     7850.93    232.47 o 
  -1   6   9     4357.96     5003.04    178.84 o 
   0   6   9     3035.82     3305.10    142.05 o 
   1   6   9      861.34      849.43     55.07 o 
   2   6   9        2.56      -20.83     26.80 o 
   3   6   9      519.73      534.84     48.89 o 
 -11   7   9     2888.72     3288.46    419.04 o 
 -10   7   9     3281.75     3938.15    502.06 o 
  -9   7   9     1407.60     1468.68    118.63 o 
  -8   7   9       78.72      163.53     56.81 o 
  -7   7   9     1818.11     1647.03    126.98 o 
  -6   7   9     5865.32     4503.23    203.82 o 
  -5   7   9    10042.49     7211.75    246.15 o 
  -4   7   9     9114.22     8706.01    275.95 o 
  -3   7   9     4674.47     5468.86    213.66 o 
  -2   7   9     1582.27     1813.57    121.45 o 
  -1   7   9       91.42      205.79     46.70 o 
   0   7   9     1749.49     1910.28    117.26 o 
   1   7   9     3728.44     3709.48    107.25 o 
   2   7   9     3903.19     3931.85    154.39 o 
   3   7   9     2007.16     1874.83    161.65 o 
 -11   8   9        4.53       91.14     36.22 o 
 -10   8   9      457.98      657.66     60.99 o 
  -9   8   9     1595.92     1802.49    137.07 o 
  -8   8   9     3885.82     3430.71    176.61 o 
  -7   8   9     4447.54     4188.51    193.81 o 
  -6   8   9     1521.50     1424.92    119.96 o 
  -5   8   9       51.06      -27.05     52.62 o 
  -4   8   9       68.50       78.60     54.59 o 
  -3   8   9      625.97      780.96     95.07 o 
  -2   8   9     4667.16     5861.71    219.15 o 
  -1   8   9     4072.05     3800.66    153.48 o 
   0   8   9     1740.40     1908.07    109.44 o 
   1   8   9      810.32      876.61     56.71 o 
   2   8   9       29.30       34.66     24.26 o 
   3   8   9      143.21      122.83     50.28 o 
 -10   9   9      136.75       78.46     74.49 o 
  -9   9   9      137.82       90.77     61.91 o 
  -8   9   9      148.73      195.35     55.74 o 
  -7   9   9        1.37      -16.94     51.47 o 
  -6   9   9      212.20      235.15     59.36 o 
  -5   9   9       75.52      -26.88     54.51 o 
  -4   9   9      361.55      281.55     56.41 o 
  -3   9   9      882.32      623.37     78.80 o 
  -2   9   9      149.71      150.30     41.77 o 
  -1   9   9        4.30       42.75     39.22 o 
   0   9   9       28.02       58.29     37.65 o 
   1   9   9       70.01       97.45     27.05 o 
   2   9   9      106.80      119.32     45.30 o 
 -10  10   9      148.47      236.48     48.33 o 
  -9  10   9      536.28      545.86     86.59 o 
  -8  10   9      917.50     1150.31    115.06 o 
  -7  10   9      832.69      808.31    101.41 o 
  -6  10   9      121.13       48.18     49.58 o 
  -5  10   9      123.78      130.97     61.09 o 
  -4  10   9      152.95       63.39     51.22 o 
  -3  10   9      315.15      107.06     63.56 o 
  -2  10   9     1014.01      923.70     89.49 o 
  -1  10   9      889.06      858.09     83.07 o 
   0  10   9      310.71      269.37     49.66 o 
   1  10   9       13.92        5.05     47.72 o 
  -9  11   9      456.31      425.70     78.04 o 
  -8  11   9        2.91       71.03     47.85 o 
  -7  11   9      774.68      694.78     87.83 o 
  -6  11   9     2122.30     1930.45    137.76 o 
  -5  11   9     2648.41     1462.00    129.81 o 
  -4  11   9     2922.80     2105.09    144.65 o 
  -3  11   9     1584.15     1413.47    111.89 o 
  -2  11   9      387.28      349.55     62.16 o 
  -1  11   9       35.95       39.63     41.27 o 
   0  11   9      905.32      880.85     92.11 o 
  -8  12   9     1794.32     1741.61    139.05 o 
  -7  12   9     1540.70     1366.06    119.86 o 
  -6  12   9     1465.28     1179.95    117.23 o 
  -5  12   9      421.95      112.98     68.58 o 
  -4  12   9      232.28       34.20     55.33 o 
  -3  12   9     1286.60     1181.34    108.25 o 
  -2  12   9     2012.93     2189.64    144.17 o 
  -1  12   9     2045.44     2007.37    132.81 o 
  -6  13   9      323.27      385.14     71.45 o 
  -5  13   9      793.72      563.35     82.65 o 
  -4  13   9      825.09      665.67     85.20 o 
  -3  13   9      634.20      585.51     81.08 o 
  -2  13   9      122.75      229.06     57.22 o 
 -13   0  10      270.17      173.39     59.57 o 
 -12   0  10        0.17       21.62     36.74 o 
 -11   0  10     1045.98     1199.02     93.44 o 
 -10   0  10     5263.17     6427.46    241.04 o 
  -9   0  10     9311.50    10415.77    300.37 o 
  -8   0  10     6546.87     7518.19    251.71 o 
  -7   0  10     7315.94     8634.92    264.51 o 
  -6   0  10     1697.81     1792.21    120.49 o 
  -5   0  10      606.88      553.59     68.51 o 
  -4   0  10     8300.78     7955.93    229.04 o 
  -3   0  10    15803.13    16387.76    316.13 o 
  -2   0  10    17763.36    18157.50    320.53 o 
  -1   0  10    10173.48    10387.29    240.32 o 
   0   0  10     1601.93     1596.16     98.91 o 
   1   0  10       22.07       50.51     55.04 o 
   2   0  10      592.34      612.16    112.99 o 
   3   0  10     1298.47     1233.54    100.93 o 
 -13   1  10      893.18     1034.17     81.00 o 
 -12   1  10     2197.84     2417.98    115.81 o 
 -11   1  10     2333.07     2511.82    114.71 o 
 -10   1  10     1472.54     1611.11    128.35 o 
  -9   1  10       36.59      -15.95     46.45 o 
  -8   1  10      197.45       87.16     55.50 o 
  -7   1  10     3642.41     4195.97    184.32 o 
  -6   1  10     9515.27     8651.97    259.71 o 
  -5   1  10     8095.97     7899.54    240.91 o 
  -4   1  10     7574.98     8800.98    243.06 o 
  -3   1  10     1629.00     2059.59    116.12 o 
  -2   1  10        1.86       52.78     41.44 o 
  -1   1  10     2487.47     2717.83    123.91 o 
   0   1  10     3500.06     3483.98    143.16 o 
   1   1  10     3456.43     3322.72    269.14 o 
   2   1  10     2359.89     2354.53    101.85 o 
   3   1  10      453.49      501.66     45.85 o 
 -12   2  10       22.82      -35.27     35.27 o 
 -11   2  10       65.81       54.79     70.17 o 
 -10   2  10      185.63       77.86     59.94 o 
  -9   2  10      200.47      100.64     55.66 o 
  -8   2  10      579.50      665.98     83.89 o 
  -7   2  10     1390.59     1336.10    110.50 o 
  -6   2  10       14.39        0.00     44.23 o 
  -5   2  10      261.61      202.36     50.90 o 
  -4   2  10      330.43      331.14     60.52 o 
  -3   2  10      438.36      596.45     71.71 o 
  -2   2  10      822.04      807.89     77.98 o 
  -1   2  10      726.53      778.63     69.66 o 
   0   2  10      378.09      342.57     49.91 o 
   1   2  10      205.80      166.59     30.89 o 
   2   2  10      108.40      118.61     33.17 o 
   3   2  10       86.22       57.44     69.35 o 
 -12   3  10      553.50      604.70     83.71 o 
 -11   3  10      337.94      304.77     46.01 o 
 -10   3  10      218.05      221.34     57.47 o 
  -9   3  10       71.02       73.17     54.18 o 
  -8   3  10      449.81      539.21     75.90 o 
  -7   3  10     1726.53     1505.30    118.01 o 
  -6   3  10     1636.65     1717.02    119.25 o 
  -5   3  10     2809.75     2983.32    157.06 o 
  -4   3  10     3950.50     3953.17    174.15 o 
  -3   3  10     1249.48     1260.46     96.10 o 
  -2   3  10      247.58      320.02     54.52 o 
  -1   3  10     1236.22     1283.41     97.33 o 
   0   3  10     1602.54     1567.08     98.82 o 
   1   3  10      931.05      921.13    136.82 o 
   2   3  10      634.84      601.92    102.88 o 
   3   3  10      184.55      147.59     29.38 o 
 -12   4  10       10.52       -6.07     36.10 o 
 -11   4  10     1010.55     1047.09     78.46 o 
 -10   4  10     2446.08     2585.68    161.09 o 
  -9   4  10     5625.78     5449.74    222.63 o 
  -8   4  10     7778.95     8000.13    262.40 o 
  -7   4  10     4418.15     4281.88    193.28 o 
  -6   4  10      926.94      951.73     94.51 o 
  -5   4  10      478.34      298.03     67.11 o 
  -4   4  10     2849.03     2888.44    153.26 o 
  -3   4  10     8726.56    10856.90    271.14 o 
  -2   4  10     9742.31    10405.00    258.44 o 
  -1   4  10     4755.79     4682.80    165.76 o 
   0   4  10     1545.74     1454.20     99.72 o 
   1   4  10        0.49       78.47     52.58 o 
   2   4  10      458.59      512.19     74.99 o 
   3   4  10     1155.22     1199.82     68.49 o 
 -12   5  10     2087.40     2254.81    284.71 o 
 -11   5  10     2695.50     2840.52    157.14 o 
 -10   5  10     1777.59     1711.58    135.60 o 
  -9   5  10      129.61      179.15     55.50 o 
  -8   5  10     1206.00     1464.26    120.77 o 
  -7   5  10     5272.87     4733.97    208.04 o 
  -6   5  10    11386.21    10019.85    296.75 o 
  -5   5  10    12003.08    10949.30    303.02 o 
  -4   5  10     5576.85     5294.66    192.76 o 
  -3   5  10     1110.46     1177.05     91.81 o 
  -2   5  10        2.56       59.60     38.80 o 
  -1   5  10     1215.63     1307.13     95.18 o 
   0   5  10     4876.50     5125.81    184.12 o 
   1   5  10     4081.49     4438.23    120.51 o 
   2   5  10     2669.28     2660.15    101.04 o 
   3   5  10      971.38      853.67     60.81 o 
 -12   6  10       10.38      -16.69     32.76 o 
 -11   6  10       77.06      121.32     40.94 o 
 -10   6  10      858.74      926.34     97.87 o 
  -9   6  10     2659.59     2656.77    160.86 o 
  -8   6  10     3637.12     3297.72    175.77 o 
  -7   6  10     1445.18     1491.60    118.07 o 
  -6   6  10      297.90      165.85     61.18 o 
  -5   6  10       96.27       47.85     47.27 o 
  -4   6  10     1052.13     1172.15     97.32 o 
  -3   6  10     2461.62     2521.78    134.19 o 
  -2   6  10     2783.33     3675.49    165.00 o 
  -1   6  10     1607.03     2073.82    122.02 o 
   0   6  10      722.18      908.20     85.04 o 
   1   6  10      129.09      110.64     33.59 o 
   2   6  10       30.39      -13.39     27.43 o 
 -11   7  10        4.65       35.85     34.44 o 
 -10   7  10       12.55        0.00     52.78 o 
  -9   7  10      207.13        6.00     57.64 o 
  -8   7  10       16.89      -51.55     51.55 o 
  -7   7  10       21.00      -39.46     45.71 o 
  -6   7  10        3.59      -41.11     41.11 o 
  -5   7  10       75.99      -17.68     51.71 o 
  -4   7  10       11.46       10.28     47.93 o 
  -3   7  10      727.33      964.81     97.79 o 
  -2   7  10       12.76       43.49     45.96 o 
  -1   7  10       16.57       80.08     44.64 o 
   0   7  10       68.70      -14.88     36.50 o 
   1   7  10       11.53       62.13     83.41 o 
   2   7  10       22.63       40.69     21.51 o 
 -11   8  10      230.94      299.25     46.53 o 
 -10   8  10      883.35      813.08     95.24 o 
  -9   8  10     2111.23     1807.26    137.51 o 
  -8   8  10     1599.97     1432.77    126.13 o 
  -7   8  10      969.98      759.52     91.88 o 
  -6   8  10      116.78       99.98     59.69 o 
  -5   8  10      306.79      386.05     68.82 o 
  -4   8  10     2074.00     1877.70    143.78 o 
  -3   8  10     2506.86     2466.91    153.44 o 
  -2   8  10     1548.59     1487.23    103.17 o 
  -1   8  10     1122.64     1009.13     89.17 o 
   0   8  10      532.33      460.42     62.17 o 
   1   8  10        3.70      -23.36     24.31 o 
 -10   9  10      865.43      636.98     85.37 o 
  -9   9  10       65.90       90.68     50.15 o 
  -8   9  10      519.54      492.90     79.19 o 
  -7   9  10     2886.92     2499.54    166.63 o 
  -6   9  10     5226.35     4343.66    215.95 o 
  -5   9  10     4292.12     3469.19    195.59 o 
  -4   9  10     3426.94     2837.46    156.47 o 
  -3   9  10      635.38      528.96     69.08 o 
  -2   9  10       30.32       30.83     37.82 o 
  -1   9  10      780.92      830.57     84.13 o 
   0   9  10     1719.60     1659.19    111.16 o 
   1   9  10     1765.94     1787.10     82.60 o 
  -9  10  10     2248.19     2531.52    168.78 o 
  -8  10  10     2244.55     2305.85    158.50 o 
  -7  10  10     1339.74     1079.47    113.61 o 
  -6  10  10      369.85      143.90     64.30 o 
  -5  10  10       24.65       43.90     45.88 o 
  -4  10  10     1700.39     1259.20    111.16 o 
  -3  10  10     2397.84     2160.52    134.24 o 
  -2  10  10     2197.89     2182.82    132.50 o 
  -1  10  10     2199.98     2491.04    138.91 o 
   0  10  10      536.58      588.53     71.30 o 
  -8  11  10       27.12      112.30     43.57 o 
  -7  11  10       18.07       54.92     47.27 o 
  -6  11  10      287.16      219.29     56.16 o 
  -5  11  10     1156.10      709.46     83.16 o 
  -4  11  10      587.17      391.77     68.83 o 
  -3  11  10      103.66      149.80     55.91 o 
  -2  11  10       39.55       -1.89     43.33 o 
  -1  11  10        1.51      -21.54     40.70 o 
  -7  12  10        0.26       27.46     39.96 o 
  -6  12  10       59.84      142.97     53.19 o 
  -5  12  10      132.61       50.40     49.66 o 
  -4  12  10      105.59       90.19     48.10 o 
  -3  12  10      114.01       70.54     57.72 o 
  -2  12  10      134.85       86.25     52.54 o 
 -12   1  11      840.10      960.22    201.95 o 
 -11   1  11     1203.20     1074.56    117.30 o 
 -10   1  11      149.34      109.35     51.88 o 
  -9   1  11     1271.21     1628.34    124.39 o 
  -8   1  11     2421.50     2909.73    161.68 o 
  -7   1  11     1014.53     1171.48    105.21 o 
  -6   1  11     3250.75     3429.61    167.38 o 
  -5   1  11     5411.04     5607.46    209.41 o 
  -4   1  11     1988.48     2321.95    131.70 o 
  -3   1  11        1.76       47.19     41.44 o 
  -2   1  11     1093.11     1053.70     87.86 o 
  -1   1  11     2067.22     2030.08    119.34 o 
   0   1  11     2340.86     2282.76    125.44 o 
   1   1  11     1497.66     1408.80    131.55 o 
   2   1  11      569.94      476.38     52.38 o 
 -12   2  11      543.65      676.82     63.11 o 
 -11   2  11     3325.63     3651.86    194.49 o 
 -10   2  11     5550.72     6215.26    242.79 o 
  -9   2  11     6221.43     7084.10    254.95 o 
  -8   2  11     4337.71     4529.55    205.03 o 
  -7   2  11      387.99      420.20     71.13 o 
  -6   2  11       66.27      -48.43     48.43 o 
  -5   2  11     2408.98     2201.33    136.26 o 
  -4   2  11     8992.96    10056.14    273.39 o 
  -3   2  11    12000.77    12334.93    288.80 o 
  -2   2  11     7254.71     7870.96    229.21 o 
  -1   2  11     2276.37     2344.71    126.84 o 
   0   2  11      121.00      185.07     47.52 o 
   1   2  11      528.79      625.65     51.65 o 
   2   2  11     1323.03     1352.87     73.64 o 
 -12   3  11     2052.43     2483.93    121.23 o 
 -11   3  11      863.77      844.83     99.85 o 
 -10   3  11      152.41      -63.31     63.31 o 
  -9   3  11       46.43       50.23     53.03 o 
  -8   3  11     3237.69     3307.14    179.21 o 
  -7   3  11     9049.39     9044.49    279.87 o 
  -6   3  11     9539.21     8463.06    266.51 o 
  -5   3  11     4917.27     5277.85    206.20 o 
  -4   3  11     1254.82     1685.51    122.50 o 
  -3   3  11        3.57      -40.37     40.37 o 
  -2   3  11     1098.97     1067.10     92.96 o 
  -1   3  11     3187.28     3104.04    145.84 o 
   0   3  11     4892.87     5148.83    188.55 o 
   1   3  11     2620.19     2478.35     92.84 o 
   2   3  11      797.04      851.08     59.33 o 
 -12   4  11       38.86      109.49     38.50 o 
 -11   4  11       77.08      166.90     53.85 o 
 -10   4  11      831.56      871.56    103.38 o 
  -9   4  11     1914.74     1844.10    144.92 o 
  -8   4  11     1213.87     1249.95    111.72 o 
  -7   4  11      574.81      650.34     82.16 o 
  -6   4  11       25.07       22.12     52.29 o 
  -5   4  11     1425.46     1364.35    113.63 o 
  -4   4  11     2162.77     2263.18    140.10 o 
  -3   4  11      922.20      976.69     94.76 o 
  -2   4  11      849.83      957.55     82.91 o 
  -1   4  11      887.07     1051.07     88.67 o 
   0   4  11      150.72      170.44     41.19 o 
   1   4  11       38.22       31.93     46.86 o 
   2   4  11      157.32      186.94     40.53 o 
 -12   5  11      121.81       83.79     44.06 o 
 -11   5  11        3.23       41.11     49.57 o 
 -10   5  11      106.25      115.02     59.77 o 
  -9   5  11       72.04      -46.62     46.62 o 
  -8   5  11      130.96      165.26     63.23 o 
  -7   5  11      832.34      715.73     83.65 o 
  -6   5  11      863.34      735.74     94.59 o 
  -5   5  11        6.91      -49.25     49.25 o 
  -4   5  11       19.93        6.91     40.94 o 
  -3   5  11      118.55       57.96     45.63 o 
  -2   5  11       65.80      -16.77     38.15 o 
  -1   5  11      537.76      485.60     61.92 o 
   0   5  11      354.43      308.10     55.34 o 
   1   5  11       77.69       47.97     38.76 o 
   2   5  11       16.76      -27.07     27.07 o 
 -11   6  11      958.08      999.31    108.81 o 
 -10   6  11     2108.66     1855.88    142.61 o 
  -9   6  11     2459.92     2356.23    162.40 o 
  -8   6  11     2175.67     2213.29    146.09 o 
  -7   6  11      713.87      767.66     93.76 o 
  -6   6  11      227.26      145.62     57.47 o 
  -5   6  11     3016.69     2626.46    151.02 o 
  -4   6  11     3316.10     3422.16    167.43 o 
  -3   6  11     2796.13     3152.89    167.13 o 
  -2   6  11     2992.41     3644.62    169.37 o 
  -1   6  11     1094.22     1129.54    100.11 o 
   0   6  11       28.93       44.15     37.24 o 
   1   6  11      218.74      209.31     32.91 o 
 -11   7  11      979.12      903.74    107.66 o 
 -10   7  11       99.77      131.30     50.15 o 
  -9   7  11      253.26      408.73     72.36 o 
  -8   7  11     2572.83     2568.75    159.03 o 
  -7   7  11     6592.41     5712.11    235.49 o 
  -6   7  11     7435.94     5252.65    223.56 o 
  -5   7  11     4402.89     4295.50    203.94 o 
  -4   7  11     1494.23     1497.90    125.63 o 
  -3   7  11        7.81        0.00     47.68 o 
  -2   7  11     1415.12     1541.65    123.73 o 
  -1   7  11     2049.37     2668.73    148.45 o 
   0   7  11     2304.63     2295.14    133.73 o 
   1   7  11     1992.13     1937.17     99.44 o 
 -10   8  11     1607.43     1518.23    131.47 o 
  -9   8  11     1927.27     1649.00    134.29 o 
  -8   8  11     1749.57     1534.78    129.76 o 
  -7   8  11      562.46      455.75     79.11 o 
  -6   8  11       82.64      130.07     58.62 o 
  -5   8  11      710.27      774.96     96.39 o 
  -4   8  11     2105.84     1964.36    152.33 o 
  -3   8  11     3528.58     4305.98    202.59 o 
  -2   8  11     1963.70     1983.41    122.69 o 
  -1   8  11      386.54      347.66     57.89 o 
   0   8  11       17.29       51.05     41.19 o 
 -10   9  11       27.17       81.97     43.74 o 
  -9   9  11        0.25       32.06     49.25 o 
  -8   9  11        7.11        6.58     52.53 o 
  -7   9  11      128.02      103.92     59.03 o 
  -6   9  11      294.04      120.87     68.82 o 
  -5   9  11      326.06      394.52     75.57 o 
  -4   9  11      209.06      163.87     62.90 o 
  -3   9  11      151.75      106.97     50.48 o 
  -2   9  11        5.77       42.26     34.78 o 
  -1   9  11      152.95      199.30     48.67 o 
   0   9  11       72.82       19.32     39.79 o 
  -9  10  11      390.49      273.98     66.60 o 
  -8  10  11      191.81      187.46     65.86 o 
  -7  10  11        1.74      -53.44     53.44 o 
  -6  10  11       78.49      157.11     56.65 o 
  -5  10  11      518.54      507.54     69.16 o 
  -4  10  11      878.30      661.34     86.77 o 
  -3  10  11      707.45      626.08     81.09 o 
  -2  10  11      292.30      242.15     51.88 o 
  -1  10  11        7.49       55.49     43.98 o 
  -8  11  11      970.55      783.73    101.66 o 
  -7  11  11     1480.31      968.92    107.85 o 
  -6  11  11     2017.68     1131.92    113.22 o 
  -5  11  11     1488.14     1067.08    108.18 o 
  -4  11  11      266.99      201.20     56.16 o 
  -3  11  11        2.21      -38.23     38.23 o 
 -12   0  12     1462.02     2048.92    155.24 o 
 -11   0  12     5510.32     7241.92    275.05 o 
 -10   0  12     7816.04     9373.40    302.30 o 
  -9   0  12     2941.90     3401.24    185.26 o 
  -8   0  12      408.17      388.38     72.77 o 
  -7   0  12       17.66      108.28     51.79 o 
  -6   0  12     2797.77     2459.17    152.58 o 
  -5   0  12     6930.34     7169.44    245.60 o 
  -4   0  12     7970.19     8003.67    246.72 o 
  -3   0  12     6603.16     6649.91    220.77 o 
  -2   0  12     2633.75     2815.80    142.91 o 
  -1   0  12      401.73      478.33     63.23 o 
   0   0  12      311.21      362.86     59.12 o 
   1   0  12     1432.62     1553.08     86.34 o 
 -12   1  12     1326.31     1427.64    133.84 o 
 -11   1  12      145.81      111.90     64.71 o 
 -10   1  12      350.22      572.30     80.17 o 
  -9   1  12     1300.22     1352.47    118.22 o 
  -8   1  12     3266.15     3722.36    190.73 o 
  -7   1  12     5622.25     5362.55    221.42 o 
  -6   1  12     4340.12     3919.48    188.31 o 
  -5   1  12      640.15      961.49     96.14 o 
  -4   1  12       33.67       36.09     47.52 o 
  -3   1  12      337.48      302.60     56.65 o 
  -2   1  12     2060.73     1880.54    123.53 o 
  -1   1  12     3263.73     3139.11    149.62 o 
   0   1  12     2171.13     2093.77    127.39 o 
   1   1  12      778.64      736.59     57.77 o 
 -12   2  12      167.25      204.48     61.50 o 
 -11   2  12      232.82       47.94     69.64 o 
 -10   2  12        9.23      -43.49     43.49 o 
  -9   2  12      242.72      247.66     55.91 o 
  -8   2  12      942.66     1041.74    106.27 o 
  -7   2  12      159.31       71.20     67.75 o 
  -6   2  12      702.67      604.74     79.45 o 
  -5   2  12      604.25      719.68     81.25 o 
  -4   2  12       64.92       51.14     44.40 o 
  -3   2  12      444.35      486.90     64.31 o 
  -2   2  12      388.98      412.05     60.85 o 
  -1   2  12       29.99       -9.45     45.71 o 
   0   2  12       64.20      146.43     39.30 o 
   1   2  12       15.14       19.60     25.81 o 
 -12   3  12      272.64      181.71     65.20 o 
 -11   3  12       19.46        6.17     50.31 o 
 -10   3  12      178.86      195.11     61.25 o 
  -9   3  12     1085.05     1131.12    111.62 o 
  -8   3  12     1923.97     1924.95    140.97 o 
  -7   3  12     1116.27     1072.61    106.53 o 
  -6   3  12      346.24      263.46     61.01 o 
  -5   3  12      755.33      911.78     95.82 o 
  -4   3  12       19.94        3.86     48.18 o 
  -3   3  12      192.19       98.99     55.83 o 
  -2   3  12      731.40      744.13     83.72 o 
  -1   3  12      871.50      905.79     88.33 o 
   0   3  12      586.84      554.35     69.98 o 
   1   3  12      380.42      416.49     44.40 o 
 -12   4  12     1370.33     1527.02    137.79 o 
 -11   4  12     1848.31     2048.40    155.18 o 
 -10   4  12     3248.25     3440.04    187.65 o 
  -9   4  12     2572.40     2889.32    169.98 o 
  -8   4  12      949.42      856.99    106.19 o 
  -7   4  12      231.44       82.39     64.30 o 
  -6   4  12     2118.57     1956.63    145.27 o 
  -5   4  12     3706.07     3754.91    185.67 o 
  -4   4  12     5397.15     6548.92    237.85 o 
  -3   4  12     3753.48     4727.19    194.56 o 
  -2   4  12     1915.56     1984.35    119.16 o 
  -1   4  12       72.23       95.53     45.88 o 
   0   4  12      152.85      154.65     52.87 o 
   1   4  12      720.72      747.49     58.38 o 
 -11   5  12      189.69      171.02     58.87 o 
 -10   5  12       45.36       61.91     55.00 o 
  -9   5  12     2039.62     2033.80    153.89 o 
  -8   5  12     5307.17     5509.26    229.48 o 
  -7   5  12     7096.29     6341.07    247.61 o 
  -6   5  12     4851.69     4334.52    208.68 o 
  -5   5  12     2374.66     2232.58    145.86 o 
  -4   5  12        3.12      131.29     43.98 o 
  -3   5  12     1208.66     1134.81    100.52 o 
  -2   5  12     2898.51     3054.68    152.72 o 
  -1   5  12     3019.07     3400.39    165.48 o 
   0   5  12     2189.21     2221.91    139.82 o 
 -11   6  12      700.56      654.70     89.56 o 
 -10   6  12     1371.83     1481.41    130.55 o 
  -9   6  12     1256.36     1333.54    123.97 o 
  -8   6  12      587.83      479.52     76.97 o 
  -7   6  12       12.55      147.24     49.33 o 
  -6   6  12      182.69       53.77     56.57 o 
  -5   6  12     1412.24     1214.73    107.53 o 
  -4   6  12     3027.71     3121.77    168.46 o 
  -3   6  12     1745.16     2446.09    147.86 o 
  -2   6  12      512.75      672.66     82.97 o 
  -1   6  12       31.12       42.75     44.64 o 
   0   6  12        5.46      -35.60     35.60 o 
 -11   7  12       32.15       86.90     59.28 o 
 -10   7  12       10.21      -54.10     54.10 o 
  -9   7  12        8.79        4.52     47.35 o 
  -8   7  12       24.05      -44.64     44.64 o 
  -7   7  12        0.48      -47.52     47.52 o 
  -6   7  12       12.68       23.92     50.07 o 
  -5   7  12      119.63       28.94     56.40 o 
  -4   7  12      119.80      189.76     57.31 o 
  -3   7  12       27.67      118.06     50.73 o 
  -2   7  12        2.75      -48.18     48.18 o 
  -1   7  12        0.37       25.65     40.12 o 
   0   7  12        2.42       61.25     33.21 o 
 -10   8  12      680.99      516.86     80.02 o 
  -9   8  12      450.23      405.47     72.44 o 
  -8   8  12      107.00       45.38     56.89 o 
  -7   8  12       44.75      -38.72     38.72 o 
  -6   8  12      732.11      526.92     87.42 o 
  -5   8  12     1836.43     1538.62    139.39 o 
  -4   8  12     2057.00     2437.88    157.92 o 
  -3   8  12      888.70      902.08     90.80 o 
  -2   8  12      244.07      249.71     50.90 o 
  -1   8  12       17.29      -35.76     35.76 o 
  -9   9  12      924.34      873.53    101.08 o 
  -8   9  12     1959.94     1722.29    146.63 o 
  -7   9  12     2699.45     1946.28    156.89 o 
  -6   9  12     2714.77     2176.55    167.34 o 
  -5   9  12     1011.35      837.23     91.96 o 
  -4   9  12        0.68      -42.09     42.09 o 
  -3   9  12      523.83      660.16     79.60 o 
  -2   9  12     1278.11     1124.80     99.29 o 
  -8  10  12      238.89      113.71     67.01 o 
  -7  10  12        3.34       40.28     50.97 o 
  -6  10  12      471.00      298.74     60.93 o 
  -5  10  12     1644.01     1237.87    118.06 o 
  -4  10  12     2127.50     1711.12    138.25 o 
  -3  10  12     1615.40     1688.51    125.71 o 
 -12   1  13      134.88      128.67     59.11 o 
 -11   1  13       21.15      -50.23     50.23 o 
 -10   1  13      633.33      686.76     93.09 o 
  -9   1  13     2126.39     2571.16    162.13 o 
  -8   1  13     2834.22     2638.84    168.12 o 
  -7   1  13     1857.80     1868.83    138.50 o 
  -6   1  13      692.29      692.89     87.34 o 
  -5   1  13       14.02       52.78     48.09 o 
  -4   1  13      458.41      419.46     66.85 o 
  -3   1  13      908.25      884.35     92.70 o 
  -2   1  13      942.20      978.11     95.41 o 
  -1   1  13     1272.04     1302.43    107.35 o 
   0   1  13      706.54      748.41     58.49 o 
 -12   2  13     2295.59     2555.57    174.46 o 
 -11   2  13     3410.37     3891.27    202.31 o 
 -10   2  13     3067.16     3129.57    182.94 o 
  -9   2  13     1090.23     1361.92    121.41 o 
  -8   2  13       42.76      -56.73     56.73 o 
  -7   2  13     1640.52     1210.93    119.64 o 
  -6   2  13     5044.66     5032.19    214.14 o 
  -5   2  13     5938.56     6118.51    238.89 o 
  -4   2  13     4290.23     5112.25    208.20 o 
  -3   2  13     1878.76     1898.06    133.39 o 
  -2   2  13      221.77      252.01     52.62 o 
  -1   2  13      101.36       98.91     45.79 o 
   0   2  13      790.01      867.73     63.90 o 
 -12   3  13      119.59      143.63     62.81 o 
 -11   3  13       50.83       39.63     60.18 o 
 -10   3  13      984.36     1244.45    119.84 o 
  -9   3  13     3662.97     3802.11    199.30 o 
  -8   3  13     5003.93     4956.96    224.50 o 
  -7   3  13     3666.20     3278.91    182.77 o 
  -6   3  13     1674.48     1852.34    142.76 o 
  -5   3  13      188.04      255.54     67.09 o 
  -4   3  13      435.16      571.50     75.90 o 
  -3   3  13     2339.86     2149.57    148.48 o 
  -2   3  13     3033.24     3244.92    165.73 o 
  -1   3  13     2104.06     2326.51    140.47 o 
   0   3  13      919.07      947.11     65.68 o 
 -11   4  13      299.00      331.53     68.74 o 
 -10   4  13      580.67      534.85     81.25 o 
  -9   4  13      428.27      321.76     68.58 o 
  -8   4  13        7.67      -41.85     41.85 o 
  -7   4  13       70.94       77.20     53.03 o 
  -6   4  13      161.06       46.54     61.50 o 
  -5   4  13     1028.24     1077.20    112.77 o 
  -4   4  13     1550.30     1750.56    134.60 o 
  -3   4  13      475.20      510.66     65.79 o 
  -2   4  13       76.25       95.29     42.42 o 
  -1   4  13        6.31      -37.65     37.65 o 
 -11   5  13       21.34      -27.46     54.01 o 
 -10   5  13      144.13      106.14     65.77 o 
  -9   5  13      259.00      303.07     65.45 o 
  -8   5  13      338.57      174.15     77.46 o 
  -7   5  13      179.04       76.96     62.82 o 
  -6   5  13        0.74       61.17     53.52 o 
  -5   5  13       78.09       25.40     50.15 o 
  -4   5  13       63.46       79.42     43.16 o 
  -3   5  13      185.32      189.02     49.33 o 
  -2   5  13      183.31      201.44     51.39 o 
  -1   5  13       85.74      -44.73     44.73 o 
 -11   6  13     1120.21     1257.31    124.86 o 
 -10   6  13      802.29      793.22     96.06 o 
  -9   6  13      313.45      336.38     68.08 o 
  -8   6  13       36.26      131.62     55.41 o 
  -7   6  13      769.02      581.46     84.05 o 
  -6   6  13     2155.28     1928.95    141.63 o 
  -5   6  13     2444.16     2821.18    159.51 o 
  -4   6  13     2109.68     2393.51    146.40 o 
  -3   6  13      966.22     1315.90    117.70 o 
  -2   6  13       52.72       33.63     53.19 o 
  -1   6  13       99.88      121.93     49.08 o 
 -10   7  13      994.28     1170.06    121.15 o 
  -9   7  13     1931.58     1832.12    139.14 o 
  -8   7  13     2832.62     2209.51    161.92 o 
  -7   7  13     3343.40     2016.15    153.56 o 
  -6   7  13     1581.59     1513.49    133.12 o 
  -5   7  13       18.28       -3.12     52.21 o 
  -4   7  13      340.79      452.08     75.73 o 
  -3   7  13     1549.41     1868.83    141.50 o 
  -2   7  13     2411.61     3022.67    176.04 o 
  -9   8  13      287.15      195.61     62.24 o 
  -8   8  13       40.06       60.10     46.53 o 
  -7   8  13      201.78       99.49     69.48 o 
  -6   8  13     1382.33     1386.97    135.24 o 
  -5   8  13     1901.99     2012.72    161.52 o 
  -4   8  13     1511.34     2032.67    154.50 o 
  -3   8  13      869.93      919.16     95.65 o 
  -8   9  13      171.08      143.80     54.92 o 
  -7   9  13      175.19      198.81     75.97 o 
  -6   9  13      130.77      113.79     68.40 o 
  -5   9  13       90.68      110.83     47.69 o 
  -4   9  13       24.19        4.03     42.26 o 
 -11   0  14     2154.06     2418.61    170.59 o 
 -10   0  14      636.25      722.78     95.81 o 
  -9   0  14      104.74      131.46     64.54 o 
  -8   0  14      536.99      442.58     84.21 o 
  -7   0  14     4402.83     4189.09    210.17 o 
  -6   0  14     6529.21     6369.93    256.16 o 
  -5   0  14     4585.80     4968.83    215.79 o 
  -4   0  14     1354.44     1598.00    125.13 o 
  -3   0  14      455.24      459.91     73.84 o 
  -2   0  14       65.41       -4.52     47.68 o 
  -1   0  14      871.40      823.75     92.11 o 
 -11   1  14      552.73      708.19     89.88 o 
 -10   1  14     1798.31     2032.15    152.63 o 
  -9   1  14     2056.25     2363.92    160.96 o 
  -8   1  14     3076.27     3079.27    181.71 o 
  -7   1  14     1659.17     1496.57    132.06 o 
  -6   1  14       94.40      211.79     56.32 o 
  -5   1  14      344.92      409.40     71.21 o 
  -4   1  14      918.90      894.29     99.03 o 
  -3   1  14     1504.23     1545.92    125.79 o 
  -2   1  14     1723.83     1718.08    132.96 o 
  -1   1  14      696.57      785.94     87.17 o 
 -11   2  14      188.11      213.52     73.83 o 
 -10   2  14       25.05       80.40     53.60 o 
  -9   2  14        0.26       51.22     52.78 o 
  -8   2  14        4.73       17.92     56.23 o 
  -7   2  14      118.51       38.72     64.29 o 
  -6   2  14      142.56      122.67     70.13 o 
  -5   2  14      177.61      234.41     61.17 o 
  -4   2  14      144.00      175.37     59.85 o 
  -3   2  14      126.06      113.71     47.52 o 
  -2   2  14        0.22      -40.61     40.61 o 
 -11   3  14       83.32       35.02     51.80 o 
 -10   3  14      468.98      461.56     79.68 o 
  -9   3  14      931.29      948.32    110.54 o 
  -8   3  14      601.29      496.54     80.10 o 
  -7   3  14      274.10       85.76     63.39 o 
  -6   3  14        2.91      128.50     51.22 o 
  -5   3  14      158.24      117.82     61.17 o 
  -4   3  14      664.54      779.12     95.07 o 
  -3   3  14      714.06      776.59     86.02 o 
  -2   3  14      256.52      323.54     57.56 o 
 -11   4  14     1332.31     1328.09    127.09 o 
 -10   4  14      767.24      639.17     87.92 o 
  -9   4  14        0.03      119.46     58.12 o 
  -8   4  14      986.82      773.48     98.29 o 
  -7   4  14     1969.80     1805.16    142.77 o 
  -6   4  14     2773.84     2763.14    176.16 o 
  -5   4  14     3108.12     3262.05    198.42 o 
  -4   4  14     1627.68     2182.81    152.54 o 
  -3   4  14      102.54      159.91     57.14 o 
  -2   4  14       66.58       85.83     43.25 o 
 -10   5  14     2039.12     2532.60    165.07 o 
  -9   5  14     3394.66     3190.17    190.28 o 
  -8   5  14     2495.25     2266.87    162.64 o 
  -7   5  14     1163.92     1077.65    119.11 o 
  -6   5  14      193.29      124.15     65.69 o 
  -5   5  14      164.78      191.65     53.94 o 
  -4   5  14     1498.95     1847.33    132.62 o 
  -3   5  14     2497.31     2209.34    144.69 o 
  -2   5  14     2049.96     2133.48    138.32 o 
 -10   6  14      233.88      188.78     62.90 o 
  -9   6  14        3.25       80.82     51.14 o 
  -8   6  14       59.80       99.56     51.47 o 
  -7   6  14      436.45      364.36     71.62 o 
  -6   6  14     1148.34     1320.77    118.53 o 
  -5   6  14     1068.68     1168.97    112.52 o 
  -4   6  14      817.82     1037.73    115.72 o 
  -3   6  14      181.59      255.70     61.42 o 
  -9   7  14        0.82      125.70     50.15 o 
  -8   7  14        0.35      -19.90     43.90 o 
  -7   7  14       38.33       53.52     56.81 o 
  -6   7  14       55.69       71.69     66.59 o 
  -5   7  14       56.42       -9.95     60.35 o 
  -4   7  14       10.23       17.26     55.99 o 
  -7   8  14      736.16      808.82    102.47 o 
  -6   8  14      872.86      752.78    100.50 o 
  -5   8  14      715.07     1051.90    114.64 o 
 -11   1  15      541.37      575.46     83.88 o 
 -10   1  15      954.83     1024.96    115.39 o 
  -9   1  15     1039.92     1093.86    118.28 o 
  -8   1  15      605.76      636.50     88.16 o 
  -7   1  15      103.64      149.31     60.18 o 
  -6   1  15       89.91      -33.46     56.56 o 
  -5   1  15      490.07      428.59     72.36 o 
  -4   1  15      898.72      953.47    104.86 o 
  -3   1  15      903.09      804.60     95.40 o 
 -10   2  15       62.73      124.72     62.40 o 
  -9   2  15      400.80      408.51     77.79 o 
  -8   2  15     1930.10     1964.13    152.64 o 
  -7   2  15     3247.99     3213.83    187.64 o 
  -6   2  15     3123.77     3496.76    193.97 o 
  -5   2  15     1868.50     2233.53    155.35 o 
  -4   2  15      363.04      490.31     78.44 o 
  -3   2  15       35.40       17.59     54.18 o 
 -10   3  15     1986.93     2089.76    157.74 o 
  -9   3  15     2391.30     2000.38    153.32 o 
  -8   3  15     1180.85     1096.64    116.23 o 
  -7   3  15      196.90      264.91     66.02 o 
  -6   3  15       81.77       -0.82     55.91 o 
  -5   3  15      903.17     1046.91    115.06 o 
  -4   3  15     1744.06     1646.99    138.88 o 
 -10   4  15       15.46      -52.21     52.21 o 
  -9   4  15       47.49      121.60     58.70 o 
  -8   4  15      252.88      111.90     78.52 o 
  -7   4  15      452.97      449.55     85.60 o 
  -6   4  15      518.02      469.62     83.47 o 
  -5   4  15      332.68      441.22     75.56 o 
  -4   4  15      165.88      156.96     61.99 o 
  -9   5  15       50.18      172.57     59.19 o 
  -8   5  15       35.85        5.92     60.43 o 
  -7   5  15        0.45      -58.54     58.54 o 
  -6   5  15       73.53      142.97     63.55 o 
  -5   5  15      171.78       72.52     62.90 o 
  -8   6  15      618.23      545.71     84.04 o 
  -7   6  15     1404.70     1310.03    130.22 o 
  -6   6  15     1227.37     1171.00    121.00 o 
  -9   0  16     1374.07     1717.37    145.11 o 
  -8   0  16     2630.18     2447.71    174.00 o 
  -7   0  16     2657.29     3043.57    191.69 o 
  -6   0  16     1312.79     1447.02    137.21 o 
  -9   1  16      735.06      734.47     95.73 o 
  -8   1  16      168.53      193.38     61.58 o 
  -7   1  16       40.97      -61.66     61.66 o 
  -6   1  16      507.30      581.21     88.73 o 
  -9   2  16       31.30       18.00     59.11 o 
  -8   2  16       70.03        5.18     54.84 o 
  -7   2  16      198.12      194.78     62.90 o 
  -6   2  16       98.95       12.83     64.79 o 
  -8   3  16        4.87      -44.31     44.31 o 
  -7   3  16       34.78      -34.12     55.08 o 
                                                 
